# Supplementary material for: Passage-dependent accumulation of somatic mutations in mesenchymal stromal cells during in vitro culture revealed by whole genome sequencing
Source: Sci Rep. 2017 Nov 6;7:14508. doi: 10.1038/s41598-017-15155-5 (PMC5674020; doi:10.1038/s41598-017-15155-5)
Supplement: Supplementary file 1 — Supplementary Tables S1-S5 [file 41598_2017_15155_MOESM1_ESM.xls]

## Sheet: TableS1
Table S1. The description of whole-genome sequencing data
Samples	Sequencing reads	Mapped (%)	Coverage (mean)	% of bases (>= 20 reads)
MSC1-P0	714702091	661,022,658 (92.5%)	34.1	0.951
MSC1-P1	727924148	675,197,175 (92.8%)	34.86	0.953
MSC1-P3	652093786	600,080,983 (92.0%)	30.98	0.93
MSC1-P5	772173522	716,390,907 (92.8%)	36.97	0.961
MSC1-P7	792525415	733,951,669 (92.6%)	37.84	0.961
MSC1-P9	829698107	770,298,989 (92.8%)	39.75	96,4%
MSC2-P0	788533619	726,979,553 (92.2%)	37.51	93,8%
MSC2-P1	828831582	768,214,801 (92.7%)	39.68	0.946
MSC2-P3	836227212	768,356,460 (91.9%)	39.66	0.944
MSC2-P5	769718682	711,323,297 (92.4%)	36.71	0.934
MSC2-P7	828466458	765,142,245 (92.4%)	39.49	0.946
MSC2-P9	825703179	751,835,540 (91.1%)	38.77	0.943
P0 is parental MSC used for identification of somatic mutation in each passage.

## Sheet: TableS2
Table S2. Total SNVs in MSCs. A total of 4900 SNVs identified both by MuTect and VarScan are listed. Cell-Passage shows the MSC1/2 and passage 1-3-5-7-9. Chr-Start-End represents the genomic coordinate of the SNV (hg19 or NCBI37). ANNOVAR results are shown as 'Gene association" (intergenic-exonic-intronic-ncRNA) with 'Type' for further details (nonsynonymous, synonymous, stop-gain, etc) and Genes…
Cell-Passage	Chr	Start (hg19)	End (hg19)	Gene association	Type	Genes	Ref	Alt
C1_P1	chr1	17176049	17176049	intergenic	intergenic	MST1L(dist=85074),MIR3675(dist=9395)	A	G
C1_P1	chr1	34720895	34720895	intergenic	intergenic	C1orf94(dist=36164),GJB5(dist=499753)	T	C
C1_P1	chr1	34720896	34720896	intergenic	intergenic	C1orf94(dist=36165),GJB5(dist=499752)	G	A
C1_P1	chr1	144193780	144193780	exonic	nonsynonymous SNV	LOC100288142	A	C
C1_P1	chr1	144560590	144560590	intronic	intronic	LOC100288142	G	A
C1_P1	chr1	148236725	148236725	intronic	intronic	NBPF8	G	A
C1_P1	chr1	210092686	210092686	intergenic	intergenic	DIEXF(dist=61776),SYT14(dist=18833)	C	A
C1_P1	chr2	92065820	92065820	intergenic	intergenic	GGT8P(dist=95667),ACTR3BP2(dist=63339)	A	C
C1_P1	chr2	109927565	109927565	intronic	intronic	SH3RF3	C	A
C1_P1	chr2	132956231	132956231	ncRNA_intronic	ncRNA_intronic	ANKRD30BL	C	G
C1_P1	chr2	181651239	181651239	ncRNA_intronic	ncRNA_intronic	SCHLAP1	A	G
C1_P1	chr2	186709245	186709245	intergenic	intergenic	FSIP2(dist=11229),ZC3H15(dist=641640)	A	G
C1_P1	chr2	198787412	198787412	intronic	intronic	PLCL1	T	C
C1_P1	chr2	210613643	210613643	intergenic	intergenic	MAP2(dist=14809),UNC80(dist=23074)	G	A
C1_P1	chr3	154629454	154629454	intergenic	intergenic	GPR149(dist=481950),MME(dist=167982)	A	C
C1_P1	chr4	9240604	9240604	intergenic	intergenic	USP17L15(dist=2544),USP17L17(dist=5001)	C	A
C1_P1	chr4	69656777	69656777	intergenic	intergenic	UGT2B15(dist=120283),UGT2B10(dist=24936)	G	A
C1_P1	chr4	165479485	165479485	ncRNA_intronic	ncRNA_intronic	MIR5684	T	G
C1_P1	chr4	190198077	190198077	intergenic	intergenic	LINC01060(dist=675015),FRG1(dist=663897)	A	G
C1_P1	chr5	21380495	21380495	intergenic	intergenic	CDH18(dist=1392142),GUSBP1(dist=79094)	G	A
C1_P1	chr5	42735501	42735501	intergenic	intergenic	GHR(dist=13521),CCDC152(dist=21419)	G	A
C1_P1	chr5	180731110	180731110	intergenic	intergenic	TRIM52-AS1(dist=31802),RP4-669L17.10(dist=19397)	C	T
C1_P1	chr6	57606018	57606018	intergenic	intergenic	PRIM2(dist=92642),GUSBP4(dist=640141)	T	G
C1_P1	chr6	57606435	57606435	intergenic	intergenic	PRIM2(dist=93059),GUSBP4(dist=639724)	T	G
C1_P1	chr6	171049893	171049893	intergenic	intergenic	PDCD2(dist=156113),NONE(dist=NONE)	A	C
C1_P1	chr6	171050624	171050624	intergenic	intergenic	PDCD2(dist=156844),NONE(dist=NONE)	G	A
C1_P1	chr7	11043902	11043902	intronic	intronic	PHF14	G	A
C1_P1	chr7	62969640	62969640	intergenic	intergenic	LOC100287834(dist=110221),MIR4283-1(dist=111828)	C	G
C1_P1	chr7	64972028	64972028	intergenic	intergenic	ZNF92(dist=105980),LOC441242(dist=139896)	C	T
C1_P1	chr7	86693665	86693665	intergenic	intergenic	KIAA1324L(dist=4651),DMTF1(dist=88012)	G	A
C1_P1	chr7	157355360	157355360	intronic	intronic	PTPRN2	T	C
C1_P1	chr8	4085296	4085296	intronic	intronic	CSMD1	A	C
C1_P1	chr9	6388114	6388114	intergenic	intergenic	TPD52L3(dist=56214),UHRF2(dist=25037)	C	G
C1_P1	chr9	40709182	40709182	intergenic	intergenic	SPATA31A3(dist=2645),FAM74A3(dist=6342)	C	T
C1_P1	chr10	42668204	42668204	intergenic	intergenic	NONE(dist=NONE),LOC441666(dist=159110)	T	A
C1_P1	chr12	61471999	61471999	intergenic	intergenic	SLC16A7(dist=1288364),FAM19A2(dist=630030)	T	C
C1_P1	chr13	36078788	36078788	ncRNA_intronic	ncRNA_intronic	MIR548F5	G	T
C1_P1	chr15	21251255	21251255	intergenic	intergenic	CT60(dist=52622),LOC646214(dist=681259)	G	T
C1_P1	chr15	32713522	32713522	ncRNA_intronic	ncRNA_intronic	ULK4P1,ULK4P2,ULK4P3	G	A
C1_P1	chr15	34861474	34861474	intergenic	intergenic	NONE(dist=NONE),NONE(dist=NONE)	T	C
C1_P1	chr15	90930363	90930363	intergenic	intergenic	ZNF774(dist=25648),IQGAP1(dist=1110)	T	A
C1_P1	chr16	4672653	4672653	intergenic	intergenic	UBALD1(dist=7726),MGRN1(dist=2172)	T	C
C1_P1	chr16	15311133	15311133	intergenic	intergenic	MIR3180-4(dist=62274),NPIPA5(dist=146348)	T	C
C1_P1	chr16	21815227	21815227	ncRNA_intronic	ncRNA_intronic	RRN3P1	G	A
C1_P1	chr16	70968207	70968207	intronic	intronic	HYDIN	T	C
C1_P1	chr17	19432121	19432121	intergenic	intergenic	RNF112(dist=111532),SLC47A1(dist=5046)	A	G
C1_P1	chr17	20225665	20225665	ncRNA_intronic	ncRNA_intronic	CCDC144CP	T	C
C1_P1	chr17	27510296	27510296	intergenic	intergenic	MYO18A(dist=2889),CRYBA1(dist=63579)	A	G
C1_P1	chr18	75383184	75383184	intergenic	intergenic	GALR1(dist=401088),LINC01029(dist=300069)	T	C
C1_P1	chr19	8890899	8890899	intergenic	intergenic	OR2Z1(dist=48528),ZNF558(dist=29483)	C	G
C1_P1	chr19	13550246	13550246	intronic	intronic	CACNA1A	T	C
C1_P1	chr19	22940344	22940344	exonic	synonymous SNV	ZNF99	A	G
C1_P1	chr21	9648207	9648207	intergenic	intergenic	NONE(dist=NONE),MIR3648(dist=177625)	G	T
C1_P1	chr21	9930103	9930103	ncRNA_intronic	ncRNA_intronic	TEKT4P2	T	C
C1_P1	chr21	10002350	10002350	intergenic	intergenic	TEKT4P2(dist=33757),TPTE(dist=904393)	A	C
C1_P1	chr21	14593732	14593732	intergenic	intergenic	ANKRD30BP2(dist=103161),MIR3156-3(dist=184973)	T	C
C1_P1	chr22	20721281	20721281	intergenic	intergenic	RIMBP3(dist=259495),ZNF74(dist=27124)	A	G
C1_P1	chr22	22469847	22469847	intergenic	intergenic	TOP3B(dist=132607),VPREB1(dist=129353)	C	T
C1_P1	chr22	22469848	22469848	intergenic	intergenic	TOP3B(dist=132608),VPREB1(dist=129352)	G	A
C1_P1	chrX	126048575	126048575	intergenic	intergenic	CXorf64(dist=92807),ACTRT1(dist=1136366)	G	T
C1_P1	chrY	9967506	9967506	intergenic	intergenic	TTTY23B(dist=217935),NONE(dist=NONE)	C	A
C1_P1	chrY	28586479	28586479	intergenic	intergenic	TTTY3B(dist=706944),NONE(dist=NONE)	C	A
C1_P1	chr4_gl000194_random	27397	27397	intergenic	intergenic	NONE(dist=NONE),MAFIP(dist=26192)	G	A
C1_P3	chr1	600477	600477	intergenic	intergenic	MIR6723(dist=32684),OR4F29(dist=20619)	C	T
C1_P3	chr1	600479	600479	intergenic	intergenic	MIR6723(dist=32686),OR4F29(dist=20617)	C	T
C1_P3	chr1	17176049	17176049	intergenic	intergenic	MST1L(dist=85074),MIR3675(dist=9395)	A	G
C1_P3	chr1	121375437	121375437	intergenic	intergenic	EMBP1(dist=61751),NONE(dist=NONE)	C	T
C1_P3	chr1	121375439	121375439	intergenic	intergenic	EMBP1(dist=61753),NONE(dist=NONE)	T	G
C1_P3	chr1	148679344	148679344	ncRNA_intronic	ncRNA_intronic	LOC101929780	C	G
C1_P3	chr1	243302504	243302504	intronic	intronic	CEP170	A	C
C1_P3	chr2	3222629	3222629	intronic	intronic	TSSC1	T	C
C1_P3	chr2	132956231	132956231	ncRNA_intronic	ncRNA_intronic	ANKRD30BL	C	G
C1_P3	chr3	75143449	75143449	intergenic	intergenic	CNTN3(dist=573106),MIR4444-1(dist=120178)	G	A
C1_P3	chr3	106388973	106388973	intergenic	intergenic	CBLB(dist=801086),LINC00882(dist=439664)	C	G
C1_P3	chr3	195700470	195700470	ncRNA_intronic	ncRNA_intronic	SDHAP1	C	G
C1_P3	chr4	69656777	69656777	intergenic	intergenic	UGT2B15(dist=120283),UGT2B10(dist=24936)	G	A
C1_P3	chr5	23008792	23008792	intergenic	intergenic	CDH12(dist=155061),PRDM9(dist=498932)	A	G
C1_P3	chr5	70081067	70081067	intergenic	intergenic	SMA5(dist=199518),SERF1A(dist=115423)	A	T
C1_P3	chr5	98740971	98740971	intergenic	intergenic	LOC100289230(dist=474258),LOC100133050(dist=974238)	T	C
C1_P3	chr5	157905873	157905873	intergenic	intergenic	LOC101927697(dist=69092),EBF1(dist=217050)	G	A
C1_P3	chr7	63031985	63031985	intergenic	intergenic	LOC100287834(dist=172566),MIR4283-1(dist=49483)	A	G
C1_P3	chr7	72468164	72468164	ncRNA_exonic	ncRNA_exonic	STAG3L1,STAG3L3	G	A
C1_P3	chr7	76501057	76501057	intergenic	intergenic	LOC100133091(dist=243758),DTX2P1-UPK3BP1-PMS2P11(dist=109082)	T	C
C1_P3	chr7	86693665	86693665	intergenic	intergenic	KIAA1324L(dist=4651),DMTF1(dist=88012)	G	A
C1_P3	chr8	59073684	59073684	intergenic	intergenic	FAM110B(dist=11407),LOC101929528(dist=94646)	C	T
C1_P3	chr9	94841	94841	intergenic	intergenic	FAM138C(dist=58977),FOXD4(dist=21390)	C	A
C1_P3	chr9	40709182	40709182	intergenic	intergenic	SPATA31A3(dist=2645),FAM74A3(dist=6342)	C	T
C1_P3	chr9	44838777	44838777	intergenic	intergenic	LOC643648(dist=447361),FAM27C(dist=151459)	T	C
C1_P3	chr9	66775554	66775554	intergenic	intergenic	PTGER4P2-CDK2AP2P2(dist=272524),LOC286297(dist=241821)	T	A
C1_P3	chr9	66775556	66775556	intergenic	intergenic	PTGER4P2-CDK2AP2P2(dist=272526),LOC286297(dist=241819)	A	C
C1_P3	chr11	61862591	61862591	intergenic	intergenic	FTH1(dist=127459),INCENP(dist=28854)	A	G
C1_P3	chr13	114455777	114455777	intergenic	intergenic	LINC00552(dist=1715),TMEM255B(dist=6439)	A	G
C1_P3	chr14	19193680	19193680	intergenic	intergenic	NONE(dist=NONE),OR11H12(dist=183914)	A	C
C1_P3	chr14	70942760	70942760	ncRNA_intronic	ncRNA_intronic	ADAM20P1	C	T
C1_P3	chr15	21172824	21172824	ncRNA_intronic	ncRNA_intronic	CT60	G	A
C1_P3	chr15	28830399	28830399	intergenic	intergenic	GOLGA8G(dist=52256),HERC2P9(dist=69189)	C	T
C1_P3	chr15	34861474	34861474	intergenic	intergenic	NONE(dist=NONE),NONE(dist=NONE)	T	C
C1_P3	chr16	33943738	33943738	intergenic	intergenic	RNU6-76P(dist=380495),LINC00273(dist=17314)	G	C
C1_P3	chr18	37769519	37769519	intergenic	intergenic	LINC00669(dist=437560),KC6(dist=1290717)	A	G
C1_P3	chr19	33220569	33220569	intronic	intronic	TDRD12	C	T
C1_P3	chr19	41324225	41324225	intergenic	intergenic	RAB4B-EGLN2(dist=9879),CYP2A6(dist=25218)	C	T
C1_P3	chr20	29556505	29556505	intergenic	intergenic	NONE(dist=NONE),FRG1B(dist=55374)	T	C
C1_P3	chr20	29556507	29556507	intergenic	intergenic	NONE(dist=NONE),FRG1B(dist=55372)	T	C
C1_P3	chr21	14593732	14593732	intergenic	intergenic	ANKRD30BP2(dist=103161),MIR3156-3(dist=184973)	T	C
C1_P3	chr22	22469847	22469847	intergenic	intergenic	TOP3B(dist=132607),VPREB1(dist=129353)	C	T
C1_P3	chr22	24325305	24325305	intronic	intronic	GSTT2	A	C
C1_P3	chr22	31422898	31422898	intergenic	intergenic	TUG1(dist=47518),SMTN(dist=54384)	A	G
C1_P3	chrY	13414038	13414038	intergenic	intergenic	NONE(dist=NONE),GYG2P1(dist=1103877)	C	T
C1_P5	chr1	2619784	2619784	intronic	intronic	TTC34	G	C
C1_P5	chr1	17176049	17176049	intergenic	intergenic	MST1L(dist=85074),MIR3675(dist=9395)	A	G
C1_P5	chr1	120836371	120836371	intergenic	intergenic	NOTCH2(dist=224054),FAM72B(dist=2634)	C	T
C1_P5	chr1	143346862	143346862	intergenic	intergenic	ANKRD20A12P(dist=633257),MIR6077-1(dist=326059)	C	T
C1_P5	chr1	143346863	143346863	intergenic	intergenic	ANKRD20A12P(dist=633258),MIR6077-1(dist=326058)	G	A
C1_P5	chr1	144220397	144220397	intronic	intronic	LOC100288142	G	T
C1_P5	chr1	206506240	206506240	intergenic	intergenic	CTSE(dist=174136),SRGAP2C(dist=9960)	A	G
C1_P5	chr1	249239099	249239099	intergenic	intergenic	PGBD2(dist=25754),NONE(dist=NONE)	G	C
C1_P5	chr2	109927565	109927565	intronic	intronic	SH3RF3	C	A
C1_P5	chr2	132956231	132956231	ncRNA_intronic	ncRNA_intronic	ANKRD30BL	C	G
C1_P5	chr3	44742286	44742286	intergenic	intergenic	ZNF35(dist=40003),ZNF502(dist=11849)	C	T
C1_P5	chr3	75143449	75143449	intergenic	intergenic	CNTN3(dist=573106),MIR4444-1(dist=120178)	G	A
C1_P5	chr3	106388973	106388973	intergenic	intergenic	CBLB(dist=801086),LINC00882(dist=439664)	C	G
C1_P5	chr3	126051782	126051782	intergenic	intergenic	ALDH1L1-AS2(dist=122771),KLF15(dist=9696)	A	G
C1_P5	chr3	195700470	195700470	ncRNA_intronic	ncRNA_intronic	SDHAP1	C	G
C1_P5	chr4	131359220	131359220	intergenic	intergenic	C4orf33(dist=1325377),NONE(dist=NONE)	G	A
C1_P5	chr4	175951090	175951090	intergenic	intergenic	ADAM29(dist=51759),GPM6A(dist=602998)	G	T
C1_P5	chr5	10682247	10682247	intronic	intronic	DAP	T	C
C1_P5	chr5	42735501	42735501	intergenic	intergenic	GHR(dist=13521),CCDC152(dist=21419)	G	A
C1_P5	chr5	177945599	177945599	intronic	intronic	COL23A1	G	A
C1_P5	chr6	26869266	26869266	ncRNA_intronic	ncRNA_intronic	GUSBP2	T	C
C1_P5	chr7	5178496	5178496	ncRNA_intronic	ncRNA_intronic	ZNF890P	A	C
C1_P5	chr7	46775372	46775372	intergenic	intergenic	IGFBP3(dist=814501),TNS3(dist=539380)	C	A
C1_P5	chr7	86693665	86693665	intergenic	intergenic	KIAA1324L(dist=4651),DMTF1(dist=88012)	G	A
C1_P5	chr9	40073647	40073647	intergenic	intergenic	FAM74A1(dist=166407),SPATA31A3(dist=626644)	T	C
C1_P5	chr9	40709182	40709182	intergenic	intergenic	SPATA31A3(dist=2645),FAM74A3(dist=6342)	C	T
C1_P5	chr9	41121803	41121803	intergenic	intergenic	ZNF658(dist=329691),SPATA31A4(dist=199304)	T	C
C1_P5	chr9	43137412	43137412	intergenic	intergenic	ANKRD20A2(dist=3868),LOC642929(dist=3125)	A	G
C1_P5	chr9	45079612	45079612	intergenic	intergenic	FAM27C(dist=88120),FAM27A(dist=647417)	T	C
C1_P5	chr10	1383214	1383214	intronic	intronic	ADARB2	T	G
C1_P5	chr10	38712081	38712081	intergenic	intergenic	SEPT7P9(dist=20301),LINC00999(dist=4993)	T	G
C1_P5	chr10	119239585	119239585	intergenic	intergenic	PDZD8(dist=104648),EMX2OS(dist=4219)	A	G
C1_P5	chr10	127575908	127575908	intergenic	intergenic	DHX32(dist=6024),FANK1(dist=9200)	T	A
C1_P5	chr11	2960087	2960087	intergenic	intergenic	PHLDA2(dist=9437),NAP1L4(dist=5573)	C	T
C1_P5	chr11	4263888	4263888	intergenic	intergenic	LOC100506082(dist=40005),OR52B4(dist=124605)	A	G
C1_P5	chr11	4283611	4283611	intergenic	intergenic	LOC100506082(dist=59728),OR52B4(dist=104882)	G	C
C1_P5	chr11	111972041	111972041	intergenic	intergenic	SDHD(dist=5516),IL18(dist=41933)	T	C
C1_P5	chr13	85511498	85511498	intergenic	intergenic	LINC00333(dist=330595),LINC00351(dist=426240)	T	A
C1_P5	chr14	19193680	19193680	intergenic	intergenic	NONE(dist=NONE),OR11H12(dist=183914)	A	C
C1_P5	chr14	19516972	19516972	intergenic	intergenic	LOC642426(dist=106861),POTEG(dist=36393)	G	A
C1_P5	chr15	20318401	20318401	intergenic	intergenic	NONE(dist=NONE),CHEK2P2(dist=169596)	A	G
C1_P5	chr15	28830399	28830399	intergenic	intergenic	GOLGA8G(dist=52256),HERC2P9(dist=69189)	C	T
C1_P5	chr15	32004544	32004544	intergenic	intergenic	OTUD7A(dist=57002),CHRNA7(dist=318142)	A	G
C1_P5	chr15	34861474	34861474	intergenic	intergenic	NONE(dist=NONE),NONE(dist=NONE)	T	C
C1_P5	chr16	15451657	15451657	intergenic	intergenic	MIR3180-4(dist=202798),NPIPA5(dist=5824)	A	G
C1_P5	chr16	15451659	15451659	intergenic	intergenic	MIR3180-4(dist=202800),NPIPA5(dist=5822)	C	G
C1_P5	chr16	34016440	34016440	intergenic	intergenic	LINC00273(dist=53937),UBE2MP1(dist=387362)	A	G
C1_P5	chr16	70203301	70203301	intergenic	intergenic	PDPR(dist=8117),CLEC18C(dist=4627)	G	A
C1_P5	chr16	90280715	90280715	intergenic	intergenic	PRDM7(dist=138377),NONE(dist=NONE)	C	G
C1_P5	chr17	34733726	34733726	intergenic	intergenic	CCL4L2(dist=91886),TBC1D3H(dist=12337)	G	C
C1_P5	chr18	37769519	37769519	intergenic	intergenic	LINC00669(dist=437560),KC6(dist=1290717)	A	G
C1_P5	chr21	14593732	14593732	intergenic	intergenic	ANKRD30BP2(dist=103161),MIR3156-3(dist=184973)	T	C
C1_P5	chr21	18103239	18103239	intergenic	intergenic	LINC00478(dist=121145),C21orf37(dist=707969)	C	A
C1_P5	chr22	16948007	16948007	intergenic	intergenic	OR11H1(dist=498203),CCT8L2(dist=123641)	G	C
C1_P5	chr22	22469847	22469847	intergenic	intergenic	TOP3B(dist=132607),VPREB1(dist=129353)	C	T
C1_P5	chr22	22469848	22469848	intergenic	intergenic	TOP3B(dist=132608),VPREB1(dist=129352)	G	A
C1_P5	chr22	25673724	25673724	intergenic	intergenic	CRYBB2(dist=45888),IGLL3P(dist=40500)	G	A
C1_P5	chr22	29741386	29741386	intronic	intronic	AP1B1	A	G
C1_P5	chr22	31422898	31422898	intergenic	intergenic	TUG1(dist=47518),SMTN(dist=54384)	A	G
C1_P5	chr22	47717240	47717240	intergenic	intergenic	TBC1D22A(dist=145898),LOC101927722(dist=139808)	G	T
C1_P5	chrX	20125031	20125031	intronic	intronic	MAP7D2	T	G
C1_P5	chrX	124408374	124408374	intergenic	intergenic	TENM1(dist=310708),LOC100129520(dist=45595)	A	T
C1_P5	chrX	127802273	127802273	intergenic	intergenic	ACTRT1(dist=615891),SMARCA1(dist=778205)	G	A
C1_P5	chrX	140125409	140125409	intergenic	intergenic	SPANXF1(dist=27533),LDOC1(dist=144522)	T	C
C1_P5	chrY	9930879	9930879	intergenic	intergenic	TTTY23B(dist=181308),NONE(dist=NONE)	C	T
C1_P5	chr6_cox_hap2	185550	185550	intergenic	intergenic	NONE(dist=NONE),NONE(dist=NONE)	C	A
C1_P5	chrUn_gl000219	102366	102366	intergenic	intergenic	LOC283788(dist=2724),NONE(dist=NONE)	G	T
C1_P5	chrUn_gl000224	106003	106003	intergenic	intergenic	NONE(dist=NONE),NONE(dist=NONE)	A	G
C1_P7	chr1	144220397	144220397	intronic	intronic	LOC100288142	G	T
C1_P7	chr1	219630891	219630891	intergenic	intergenic	LYPLAL1(dist=244684),RNU5F-1(dist=415728)	T	C
C1_P7	chr2	107056374	107056374	intronic	intronic	RGPD3	G	T
C1_P7	chr2	111358866	111358866	intergenic	intergenic	RGPD6(dist=22557),BUB1(dist=36409)	G	A
C1_P7	chr3	106388973	106388973	intergenic	intergenic	CBLB(dist=801086),LINC00882(dist=439664)	C	G
C1_P7	chr3	195700470	195700470	ncRNA_intronic	ncRNA_intronic	SDHAP1	C	G
C1_P7	chr4	9240072	9240072	intergenic	intergenic	USP17L15(dist=2012),USP17L17(dist=5533)	G	C
C1_P7	chr4	20520446	20520446	intronic	intronic	SLIT2	G	A
C1_P7	chr4	65511609	65511609	intergenic	intergenic	TECRL(dist=236431),LOC401134(dist=268390)	A	T
C1_P7	chr4	69656777	69656777	intergenic	intergenic	UGT2B15(dist=120283),UGT2B10(dist=24936)	G	A
C1_P7	chr4	190979445	190979445	intergenic	intergenic	LOC100288255(dist=31033),DUX2(dist=9548)	G	A
C1_P7	chr5	31797053	31797053	intergenic	intergenic	C5orf22(dist=241888),PDZD2(dist=1978)	G	T
C1_P7	chr5	33429664	33429664	intergenic	intergenic	LOC340113(dist=467091),TARS(dist=11138)	C	A
C1_P7	chr5	42735501	42735501	intergenic	intergenic	GHR(dist=13521),CCDC152(dist=21419)	G	A
C1_P7	chr6	57335277	57335277	intronic	intronic	PRIM2	T	G
C1_P7	chr6	84383310	84383310	intronic	intronic	SNAP91	C	G
C1_P7	chr7	64986414	64986414	intergenic	intergenic	ZNF92(dist=120366),LOC441242(dist=125510)	A	G
C1_P7	chr7	86693665	86693665	intergenic	intergenic	KIAA1324L(dist=4651),DMTF1(dist=88012)	G	A
C1_P7	chr7	142480956	142480956	ncRNA_intronic	ncRNA_intronic	PRSS3P2	C	T
C1_P7	chr8	1264975	1264975	intergenic	intergenic	LOC286083(dist=14148),DLGAP2(dist=184557)	T	C
C1_P7	chr8	76738417	76738417	intergenic	intergenic	HNF4G(dist=259356),LINC01111(dist=580472)	C	G
C1_P7	chr9	41889102	41889102	intergenic	intergenic	LOC653501(dist=279558),MGC21881(dist=63297)	C	T
C1_P7	chr9	68281930	68281930	intergenic	intergenic	ANKRD20A3(dist=311637),LOC642236(dist=145853)	C	T
C1_P7	chr10	46946606	46946606	intergenic	intergenic	FAM35BP(dist=7461),SYT15(dist=8838)	T	A
C1_P7	chr10	85118173	85118173	intergenic	intergenic	NRG3(dist=371238),GHITM(dist=781012)	A	T
C1_P7	chr10	118393388	118393388	intronic	intronic	PNLIPRP2	G	A
C1_P7	chr11	106412654	106412654	intergenic	intergenic	AASDHPPT(dist=443235),GUCY1A2(dist=132084)	T	C
C1_P7	chr12	97089483	97089483	intergenic	intergenic	CDK17(dist=295117),NEDD1(dist=211518)	T	C
C1_P7	chr12	128461836	128461836	intergenic	intergenic	LINC00507(dist=25739),LOC100996679(dist=109692)	A	G
C1_P7	chr14	19193680	19193680	intergenic	intergenic	NONE(dist=NONE),OR11H12(dist=183914)	A	C
C1_P7	chr15	21942473	21942473	intergenic	intergenic	LOC646214(dist=1734),CXADRP2(dist=71947)	T	C
C1_P7	chr15	22158449	22158449	intergenic	intergenic	NF1P2(dist=12647),LOC727924(dist=119583)	C	T
C1_P7	chr15	34861474	34861474	intergenic	intergenic	NONE(dist=NONE),NONE(dist=NONE)	T	C
C1_P7	chr16	28801411	28801411	intergenic	intergenic	NPIPB9(dist=17267),ATXN2L(dist=32958)	T	C
C1_P7	chr16	29056662	29056662	intergenic	intergenic	LAT(dist=54558),RRN3P2(dist=29501)	G	C
C1_P7	chr16	65951817	65951817	intergenic	intergenic	LINC00922(dist=341614),CDH5(dist=448708)	T	G
C1_P7	chr16	70203301	70203301	intergenic	intergenic	PDPR(dist=8117),CLEC18C(dist=4627)	G	A
C1_P7	chr17	22039877	22039877	intergenic	intergenic	MTRNR2L1(dist=15886),NONE(dist=NONE)	C	T
C1_P7	chr17	32386346	32386346	intronic	intronic	ASIC2	A	C
C1_P7	chr19	226469	226469	intergenic	intergenic	LINC01002(dist=24260),PPAP2C(dist=54571)	T	G
C1_P7	chr19	8890899	8890899	intergenic	intergenic	OR2Z1(dist=48528),ZNF558(dist=29483)	C	G
C1_P7	chr20	11614620	11614620	intergenic	intergenic	LOC339593(dist=360589),BTBD3(dist=256751)	C	A
C1_P7	chr20	29496766	29496766	intergenic	intergenic	NONE(dist=NONE),FRG1B(dist=115113)	A	C
C1_P7	chr21	14451667	14451667	ncRNA_intronic	ncRNA_intronic	ANKRD30BP2	T	G
C1_P7	chr21	14593732	14593732	intergenic	intergenic	ANKRD30BP2(dist=103161),MIR3156-3(dist=184973)	T	C
C1_P7	chr21	45993935	45993935	exonic	synonymous SNV	KRTAP10-4	T	C
C1_P7	chr22	22469847	22469847	intergenic	intergenic	TOP3B(dist=132607),VPREB1(dist=129353)	C	T
C1_P7	chr22	22469848	22469848	intergenic	intergenic	TOP3B(dist=132608),VPREB1(dist=129352)	G	A
C1_P7	chrX	8139188	8139188	UTR5	UTR5	VCX2	T	C
C1_P7	chrY	13297701	13297701	intergenic	intergenic	NONE(dist=NONE),GYG2P1(dist=1220214)	T	C
C1_P7	chrY	13430408	13430408	intergenic	intergenic	NONE(dist=NONE),GYG2P1(dist=1087507)	G	C
C1_P7	chrY	13502359	13502359	intergenic	intergenic	NONE(dist=NONE),GYG2P1(dist=1015556)	C	T
C1_P7	chr4_gl000194_random	13970	13970	intergenic	intergenic	NONE(dist=NONE),MAFIP(dist=39619)	T	C
C1_P7	chr6_cox_hap2	1862849	1862849	intergenic	intergenic	NONE(dist=NONE),NONE(dist=NONE)	G	A
C1_P9	chr1	6216662	6216662	intronic	intronic	CHD5	T	C
C1_P9	chr1	6782625	6782625	intergenic	intergenic	DNAJC11(dist=20659),LOC100505887(dist=2180)	A	C
C1_P9	chr1	17832572	17832572	intergenic	intergenic	RCC2(dist=66322),ARHGEF10L(dist=33758)	T	G
C1_P9	chr1	19367322	19367322	intergenic	intergenic	IFFO2(dist=84496),UBR4(dist=33678)	C	G
C1_P9	chr1	20568031	20568031	intergenic	intergenic	UBXN10(dist=48089),VWA5B1(dist=49381)	C	A
C1_P9	chr1	26312663	26312663	intronic	intronic	PAFAH2	C	A
C1_P9	chr1	28481485	28481485	intronic	intronic	PTAFR	G	C
C1_P9	chr1	37554968	37554968	intergenic	intergenic	GRIK3(dist=55124),MIR4255(dist=72196)	G	T
C1_P9	chr1	37941895	37941895	intronic	intronic	ZC3H12A	G	A
C1_P9	chr1	38016859	38016859	intronic	intronic	SNIP1	A	G
C1_P9	chr1	41856646	41856646	intergenic	intergenic	SCMH1(dist=148831),EDN2(dist=87800)	G	C
C1_P9	chr1	42596307	42596307	intergenic	intergenic	NONE(dist=NONE),GUCA2B(dist=22785)	A	G
C1_P9	chr1	42826811	42826811	intergenic	intergenic	FOXJ3(dist=25263),RIMKLA(dist=19657)	A	T
C1_P9	chr1	43527692	43527692	intergenic	intergenic	SLC2A1-AS1(dist=78663),FAM183A(dist=85902)	T	G
C1_P9	chr1	43918031	43918031	UTR3	UTR3	SZT2	C	T
C1_P9	chr1	45856375	45856375	intronic	intronic	TESK2	G	C
C1_P9	chr1	53780787	53780787	intronic	intronic	LRP8	C	A
C1_P9	chr1	60814252	60814252	intergenic	intergenic	C1orf87(dist=274810),NFIA(dist=728694)	C	T
C1_P9	chr1	62025911	62025911	intergenic	intergenic	NFIA(dist=97451),MGC34796(dist=94003)	G	T
C1_P9	chr1	65329076	65329076	intronic	intronic	JAK1	C	T
C1_P9	chr1	65840877	65840877	intronic	intronic	DNAJC6	A	G
C1_P9	chr1	72723131	72723131	intronic	intronic	NEGR1	A	T
C1_P9	chr1	72748229	72748229	UTR5	UTR5	NEGR1	C	T
C1_P9	chr1	74133957	74133957	intergenic	intergenic	NEGR1(dist=1385680),LRRIQ3(dist=357745)	G	A
C1_P9	chr1	74877837	74877837	intronic	intronic	FPGT-TNNI3K,TNNI3K	T	A
C1_P9	chr1	75100658	75100658	intronic	intronic	C1orf173	G	A
C1_P9	chr1	80202079	80202079	intergenic	intergenic	ELTD1(dist=729584),NONE(dist=NONE)	C	A
C1_P9	chr1	80845494	80845494	intergenic	intergenic	ELTD1(dist=1372999),LPHN2(dist=1420588)	C	G
C1_P9	chr1	84104955	84104955	intergenic	intergenic	LPHN2(dist=1646848),MIR548AP(dist=154643)	C	T
C1_P9	chr1	90523258	90523258	intergenic	intergenic	ZNF326(dist=29164),BARHL2(dist=654321)	G	A
C1_P9	chr1	90547435	90547435	intergenic	intergenic	ZNF326(dist=53341),BARHL2(dist=630144)	T	G
C1_P9	chr1	90553961	90553961	intergenic	intergenic	ZNF326(dist=59867),BARHL2(dist=623618)	G	A
C1_P9	chr1	91506693	91506693	intergenic	intergenic	ZNF644(dist=18881),HFM1(dist=219630)	G	A
C1_P9	chr1	94361173	94361173	intronic	intronic	GCLM	T	C
C1_P9	chr1	96621487	96621487	intergenic	intergenic	FLJ31662(dist=676575),PTBP2(dist=565688)	C	A
C1_P9	chr1	97767535	97767535	ncRNA_intronic	ncRNA_intronic	DPYD-AS1	C	T
C1_P9	chr1	99804892	99804892	intergenic	intergenic	LPPR4(dist=29754),PALMD(dist=306539)	C	T
C1_P9	chr1	99943651	99943651	intergenic	intergenic	LPPR4(dist=168513),PALMD(dist=167780)	G	C
C1_P9	chr1	100091180	100091180	intergenic	intergenic	LPPR4(dist=316042),PALMD(dist=20251)	G	C
C1_P9	chr1	101650588	101650588	intergenic	intergenic	LOC102606465(dist=97653),LOC101928370(dist=49841)	G	A
C1_P9	chr1	103511171	103511171	intronic	intronic	COL11A1	T	C
C1_P9	chr1	105333504	105333504	intergenic	intergenic	LOC100129138(dist=713811),NONE(dist=NONE)	A	C
C1_P9	chr1	105774784	105774784	intergenic	intergenic	LOC100129138(dist=1155091),PRMT6(dist=1824483)	A	G
C1_P9	chr1	106204626	106204626	intergenic	intergenic	LOC100129138(dist=1584933),PRMT6(dist=1394641)	A	G
C1_P9	chr1	107887944	107887944	intronic	intronic	NTNG1	G	C
C1_P9	chr1	112659736	112659736	intergenic	intergenic	LOC643355(dist=118273),CTTNBP2NL(dist=279064)	C	A
C1_P9	chr1	115816671	115816671	intergenic	intergenic	TSPAN2(dist=184550),NGF(dist=11866)	G	T
C1_P9	chr1	145522906	145522906	exonic	nonsynonymous SNV	PEX11B	G	A
C1_P9	chr1	146744650	146744650	intronic	intronic	CHD1L	G	T
C1_P9	chr1	150253191	150253191	intronic	intronic	C1orf54	G	T
C1_P9	chr1	151239584	151239584	intronic	intronic	PSMD4	C	A
C1_P9	chr1	151571701	151571701	intergenic	intergenic	TUFT1(dist=15642),SNX27(dist=12961)	T	C
C1_P9	chr1	151945695	151945695	intergenic	intergenic	THEM4(dist=63334),S100A10(dist=9691)	A	G
C1_P9	chr1	155063691	155063691	intergenic	intergenic	EFNA3(dist=3677),EFNA1(dist=36658)	C	G
C1_P9	chr1	159401329	159401329	intergenic	intergenic	OR10J3(dist=116880),OR10J1(dist=8183)	G	A
C1_P9	chr1	160922342	160922342	intronic	intronic	ITLN2	C	G
C1_P9	chr1	161065801	161065801	intergenic	intergenic	PVRL4(dist=6416),KLHDC9(dist=2380)	G	T
C1_P9	chr1	165303670	165303670	intronic	intronic	LMX1A	C	T
C1_P9	chr1	165891712	165891712	intergenic	intergenic	UCK2(dist=10857),FAM78B(dist=147544)	T	G
C1_P9	chr1	166279413	166279413	intergenic	intergenic	FAM78B(dist=143455),FMO9P(dist=293740)	T	A
C1_P9	chr1	173094130	173094130	intergenic	intergenic	TNFSF18(dist=74027),TNFSF4(dist=58740)	T	A
C1_P9	chr1	175241212	175241212	intergenic	intergenic	KIAA0040(dist=78983),TNR(dist=50723)	C	T
C1_P9	chr1	176963242	176963242	intronic	intronic	ASTN1	C	T
C1_P9	chr1	177062063	177062063	intronic	intronic	ASTN1	G	A
C1_P9	chr1	177174026	177174026	intronic	intronic	BRINP2	T	C
C1_P9	chr1	177344107	177344107	intergenic	intergenic	BRINP2(dist=92549),SEC16B(dist=554135)	G	T
C1_P9	chr1	189090037	189090037	intergenic	intergenic	NONE(dist=NONE),BRINP3(dist=976760)	G	T
C1_P9	chr1	190319408	190319408	intronic	intronic	BRINP3	C	A
C1_P9	chr1	195221176	195221176	intergenic	intergenic	CDC73(dist=1997234),KCNT2(dist=973734)	G	T
C1_P9	chr1	199450285	199450285	intergenic	intergenic	MIR181A1HG(dist=543727),NR5A2(dist=546445)	G	T
C1_P9	chr1	201119504	201119504	intronic	intronic	TMEM9	C	A
C1_P9	chr1	204216609	204216609	intronic	intronic	PLEKHA6	C	A
C1_P9	chr1	206099208	206099208	intergenic	intergenic	SLC26A9(dist=186620),FAM72C(dist=39232)	T	C
C1_P9	chr1	206259364	206259364	intronic	intronic	C1orf186	A	T
C1_P9	chr1	212884806	212884806	intergenic	intergenic	BATF3(dist=11479),NSL1(dist=14689)	G	A
C1_P9	chr1	215468810	215468810	intergenic	intergenic	KCNK2(dist=58374),KCTD3(dist=271925)	A	G
C1_P9	chr1	218736195	218736195	intergenic	intergenic	TGFB2(dist=118234),RP11-135J2.4(dist=518122)	A	G
C1_P9	chr1	226958818	226958818	intergenic	intergenic	ITPKB(dist=31942),PSEN2(dist=99455)	T	G
C1_P9	chr1	227002331	227002331	intergenic	intergenic	ITPKB(dist=75455),PSEN2(dist=55942)	A	G
C1_P9	chr1	229615096	229615096	intronic	intronic	NUP133	T	A
C1_P9	chr1	229615097	229615097	intronic	intronic	NUP133	C	A
C1_P9	chr1	232200347	232200347	intergenic	intergenic	TSNAX-DISC1(dist=23328),SIPA1L2(dist=333365)	G	T
C1_P9	chr1	232881410	232881410	intergenic	intergenic	SIPA1L2(dist=230167),MAP10(dist=59228)	G	T
C1_P9	chr1	236813937	236813937	intergenic	intergenic	HEATR1(dist=46096),ACTN2(dist=35817)	C	A
C1_P9	chr1	238491537	238491537	intergenic	intergenic	RP11-193H5.1(dist=399918),LINC01139(dist=152147)	G	A
C1_P9	chr1	241500109	241500109	intronic	intronic	RGS7	C	G
C1_P9	chr1	248872171	248872171	intergenic	intergenic	OR14I1(dist=26566),LYPD8(dist=30546)	G	A
C1_P9	chr2	301979	301979	intergenic	intergenic	FAM150B(dist=13671),TMEM18(dist=365994)	A	T
C1_P9	chr2	1652896	1652896	exonic	nonsynonymous SNV	PXDN	C	G
C1_P9	chr2	6036619	6036619	intergenic	intergenic	SOX11(dist=195102),LINC01105(dist=36200)	A	T
C1_P9	chr2	10595854	10595854	intergenic	intergenic	ODC1(dist=7174),NOL10(dist=115038)	A	T
C1_P9	chr2	13814920	13814920	intergenic	intergenic	LOC100506474(dist=667782),LINC00276(dist=554078)	A	T
C1_P9	chr2	16121186	16121186	intergenic	intergenic	MYCN(dist=34057),FAM49A(dist=609544)	C	T
C1_P9	chr2	16972315	16972315	intergenic	intergenic	FAM49A(dist=125181),RAD51AP2(dist=719671)	G	C
C1_P9	chr2	16994086	16994086	intergenic	intergenic	FAM49A(dist=146952),RAD51AP2(dist=697900)	T	G
C1_P9	chr2	22979427	22979427	intergenic	intergenic	AC018742.1(dist=1045903),KLHL29(dist=628871)	C	T
C1_P9	chr2	25270710	25270710	intronic	intronic	EFR3B	T	G
C1_P9	chr2	34135296	34135296	intergenic	intergenic	MYADML(dist=182012),NONE(dist=NONE)	T	G
C1_P9	chr2	35439266	35439266	intergenic	intergenic	MYADML(dist=1485982),LOC100288911(dist=1142626)	C	A
C1_P9	chr2	42607406	42607406	intergenic	intergenic	COX7A2L(dist=19050),KCNG3(dist=61751)	G	C
C1_P9	chr2	49525922	49525922	intergenic	intergenic	FSHR(dist=144256),NRXN1(dist=619721)	T	A
C1_P9	chr2	50499398	50499398	intronic	intronic	NRXN1	G	T
C1_P9	chr2	51976453	51976453	intergenic	intergenic	NRXN1(dist=716779),ASB3(dist=1920664)	G	T
C1_P9	chr2	52550112	52550112	intergenic	intergenic	NRXN1(dist=1290438),ASB3(dist=1347005)	T	C
C1_P9	chr2	57476920	57476920	intergenic	intergenic	CCDC85A(dist=863611),VRK2(dist=796857)	C	A
C1_P9	chr2	57826309	57826309	intergenic	intergenic	CCDC85A(dist=1213000),VRK2(dist=447468)	T	G
C1_P9	chr2	59913776	59913776	intergenic	intergenic	LINC01122(dist=622875),MIR4432(dist=700721)	T	C
C1_P9	chr2	60496443	60496443	intergenic	intergenic	LINC01122(dist=1205542),MIR4432(dist=118054)	G	T
C1_P9	chr2	68045134	68045134	intergenic	intergenic	ETAA1(dist=407601),C1D(dist=224198)	A	G
C1_P9	chr2	78965236	78965236	intergenic	intergenic	SNAR-H(dist=783084),REG3G(dist=287576)	C	A
C1_P9	chr2	78968277	78968277	intergenic	intergenic	SNAR-H(dist=786125),REG3G(dist=284535)	A	G
C1_P9	chr2	82681988	82681988	intergenic	intergenic	CTNNA2(dist=1806000),LOC1720(dist=401939)	A	C
C1_P9	chr2	83334466	83334466	intergenic	intergenic	LOC1720(dist=249573),FUNDC2P2(dist=1183340)	G	T
C1_P9	chr2	85839568	85839568	intronic	intronic	USP39	A	G
C1_P9	chr2	92185320	92185320	intergenic	intergenic	ACTR3BP2(dist=54824),NONE(dist=NONE)	C	T
C1_P9	chr2	104735575	104735575	intergenic	intergenic	TMEM182(dist=1301437),LOC100287010(dist=259733)	G	A
C1_P9	chr2	104916550	104916550	intergenic	intergenic	TMEM182(dist=1482412),LOC100287010(dist=78758)	T	C
C1_P9	chr2	107056374	107056374	intronic	intronic	RGPD3	G	T
C1_P9	chr2	109804228	109804228	intronic	intronic	SH3RF3	C	T
C1_P9	chr2	109927565	109927565	intronic	intronic	SH3RF3	C	A
C1_P9	chr2	115949834	115949834	intronic	intronic	DPP10	G	A
C1_P9	chr2	116014759	116014759	intronic	intronic	DPP10	A	T
C1_P9	chr2	116557239	116557239	intronic	intronic	DPP10	C	T
C1_P9	chr2	117693054	117693054	intergenic	intergenic	DPP10(dist=1090728),DDX18(dist=879201)	G	A
C1_P9	chr2	120341861	120341861	intronic	intronic	PCDP1	A	T
C1_P9	chr2	120390137	120390137	intronic	intronic	PCDP1	C	T
C1_P9	chr2	123649464	123649464	intergenic	intergenic	TSN(dist=1124036),CNTNAP5(dist=1133400)	A	T
C1_P9	chr2	124473508	124473508	intergenic	intergenic	TSN(dist=1948080),CNTNAP5(dist=309356)	C	T
C1_P9	chr2	127281391	127281391	intergenic	intergenic	CNTNAP5(dist=1608437),GYPC(dist=132120)	G	T
C1_P9	chr2	127890183	127890183	intergenic	intergenic	BIN1(dist=25280),CYP27C1(dist=51229)	G	A
C1_P9	chr2	129432305	129432305	intergenic	intergenic	HS6ST1(dist=356134),LOC389033(dist=1248130)	C	A
C1_P9	chr2	133685908	133685908	ncRNA_intronic	ncRNA_intronic	MIR7853	G	T
C1_P9	chr2	137083733	137083733	intergenic	intergenic	CXCR4(dist=208008),THSD7B(dist=664729)	C	G
C1_P9	chr2	137636445	137636445	intergenic	intergenic	CXCR4(dist=760720),THSD7B(dist=112017)	G	C
C1_P9	chr2	140011860	140011860	intergenic	intergenic	YY1P2(dist=355116),LRP1B(dist=977136)	C	A
C1_P9	chr2	140141349	140141349	intergenic	intergenic	YY1P2(dist=484605),LRP1B(dist=847647)	G	T
C1_P9	chr2	142549176	142549176	intronic	intronic	LRP1B	G	A
C1_P9	chr2	150160796	150160796	intergenic	intergenic	LYPD6B(dist=89024),LYPD6(dist=25703)	C	T
C1_P9	chr2	151143262	151143262	intergenic	intergenic	MMADHC(dist=698932),RND3(dist=181445)	A	G
C1_P9	chr2	152523996	152523996	intronic	intronic	NEB	A	G
C1_P9	chr2	155006104	155006104	intronic	intronic	GALNT13	C	A
C1_P9	chr2	155285586	155285586	intronic	intronic	GALNT13	G	A
C1_P9	chr2	155756782	155756782	intergenic	intergenic	KCNJ3(dist=41918),NR4A2(dist=1424162)	C	A
C1_P9	chr2	160501984	160501984	intergenic	intergenic	BAZ2B(dist=28925),MARCH7(dist=66984)	T	G
C1_P9	chr2	160510072	160510072	intergenic	intergenic	BAZ2B(dist=37013),MARCH7(dist=58896)	G	T
C1_P9	chr2	163228905	163228905	intronic	intronic	KCNH7	T	C
C1_P9	chr2	166359988	166359988	intronic	intronic	CSRNP3	A	G
C1_P9	chr2	167251861	167251861	intergenic	intergenic	SCN9A(dist=19364),SCN7A(dist=8222)	T	G
C1_P9	chr2	168855435	168855435	intronic	intronic	STK39	G	T
C1_P9	chr2	177387494	177387494	intergenic	intergenic	MTX2(dist=184741),MIR1246(dist=78214)	C	A
C1_P9	chr2	185344755	185344755	intergenic	intergenic	NUP35(dist=1318343),ZNF804A(dist=118338)	C	A
C1_P9	chr2	185982393	185982393	intergenic	intergenic	ZNF804A(dist=178179),FSIP2(dist=620962)	A	G
C1_P9	chr2	186709245	186709245	intergenic	intergenic	FSIP2(dist=11229),ZC3H15(dist=641640)	A	G
C1_P9	chr2	187700195	187700195	intronic	intronic	ZSWIM2	A	G
C1_P9	chr2	189811699	189811699	intergenic	intergenic	DIRC1(dist=156868),COL3A1(dist=27400)	C	T
C1_P9	chr2	190296352	190296352	intergenic	intergenic	COL5A2(dist=251747),WDR75(dist=9807)	C	A
C1_P9	chr2	193098332	193098332	intergenic	intergenic	TMEFF2(dist=38688),PCGEM1(dist=516239)	C	T
C1_P9	chr2	194447916	194447916	intergenic	intergenic	PCGEM1(dist=806291),NONE(dist=NONE)	A	T
C1_P9	chr2	199450573	199450573	intergenic	intergenic	PLCL1(dist=435965),SATB2(dist=683650)	A	C
C1_P9	chr2	200750785	200750785	intergenic	intergenic	FTCDNL1(dist=34889),C2orf69(dist=25194)	G	T
C1_P9	chr2	201660608	201660608	intergenic	intergenic	AOX2P(dist=1667),BZW1(dist=15661)	C	A
C1_P9	chr2	201889353	201889353	intronic	intronic	FAM126B	C	A
C1_P9	chr2	205124648	205124648	intergenic	intergenic	ICOS(dist=298350),PARD3B(dist=285868)	C	A
C1_P9	chr2	208107084	208107084	intergenic	intergenic	KLF7(dist=75114),CREB1(dist=287532)	G	C
C1_P9	chr2	210841685	210841685	exonic	nonsynonymous SNV	UNC80	C	T
C1_P9	chr2	211709373	211709373	intergenic	intergenic	CPS1(dist=165542),ERBB4(dist=531069)	C	T
C1_P9	chr2	216344996	216344996	intergenic	intergenic	FN1(dist=44205),LINC00607(dist=131290)	G	C
C1_P9	chr2	218100514	218100514	intergenic	intergenic	TNP1(dist=375732),DIRC3(dist=48232)	G	A
C1_P9	chr2	220654890	220654890	intergenic	intergenic	SLC4A3(dist=148188),MIR4268(dist=116333)	A	C
C1_P9	chr2	220931966	220931966	intergenic	intergenic	MIR4268(dist=160680),EPHA4(dist=1350781)	G	A
C1_P9	chr2	226276172	226276172	intronic	intronic	NYAP2	G	A
C1_P9	chr2	226425044	226425044	intronic	intronic	NYAP2	A	T
C1_P9	chr2	226713960	226713960	intergenic	intergenic	MIR548AR(dist=85779),LOC646736(dist=293550)	C	T
C1_P9	chr2	226851143	226851143	intergenic	intergenic	MIR548AR(dist=222962),LOC646736(dist=156367)	G	T
C1_P9	chr2	227885433	227885433	intronic	intronic	COL4A4	G	T
C1_P9	chr2	229116407	229116407	intergenic	intergenic	SPHKAP(dist=70046),PID1(dist=772282)	G	T
C1_P9	chr2	229908145	229908145	intronic	intronic	PID1	G	C
C1_P9	chr2	234467216	234467216	intronic	intronic	USP40	G	A
C1_P9	chr2	235338653	235338653	intergenic	intergenic	SPP2(dist=352877),ARL4C(dist=63033)	C	A
C1_P9	chr2	238412880	238412880	intronic	intronic	MLPH	G	A
C1_P9	chr2	238958021	238958021	ncRNA_intronic	ncRNA_intronic	UBE2F-SCLY	G	A
C1_P9	chr3	1487074	1487074	intergenic	intergenic	CNTN6(dist=41796),CNTN4(dist=653476)	A	G
C1_P9	chr3	1517985	1517985	intergenic	intergenic	CNTN6(dist=72707),CNTN4(dist=622565)	C	A
C1_P9	chr3	5566836	5566836	intergenic	intergenic	MIR4790(dist=274896),GRM7(dist=1335966)	G	T
C1_P9	chr3	6361090	6361090	intergenic	intergenic	MIR4790(dist=1069150),GRM7(dist=541712)	C	A
C1_P9	chr3	7501892	7501892	intronic	intronic	GRM7	C	T
C1_P9	chr3	8011715	8011715	intergenic	intergenic	GRM7(dist=228497),LMCD1-AS1(dist=251119)	G	C
C1_P9	chr3	19577458	19577458	downstream	downstream	KCNH8	A	G
C1_P9	chr3	26139862	26139862	intergenic	intergenic	LINC00692(dist=224676),LRRC3B(dist=524438)	G	A
C1_P9	chr3	26193462	26193462	intergenic	intergenic	LINC00692(dist=278276),LRRC3B(dist=470838)	C	A
C1_P9	chr3	26193463	26193463	intergenic	intergenic	LINC00692(dist=278277),LRRC3B(dist=470837)	C	A
C1_P9	chr3	27609159	27609159	intergenic	intergenic	SLC4A7(dist=83248),EOMES(dist=148281)	A	C
C1_P9	chr3	29447338	29447338	intronic	intronic	RBMS3	G	A
C1_P9	chr3	34162739	34162739	intergenic	intergenic	PDCD6IP(dist=251540),ARPP21(dist=1517927)	C	T
C1_P9	chr3	34957167	34957167	intergenic	intergenic	PDCD6IP(dist=1045968),ARPP21(dist=723499)	A	G
C1_P9	chr3	35283581	35283581	intergenic	intergenic	PDCD6IP(dist=1372382),ARPP21(dist=397085)	A	G
C1_P9	chr3	36635170	36635170	intergenic	intergenic	STAC(dist=45674),DCLK3(dist=118743)	G	C
C1_P9	chr3	38818412	38818412	intronic	intronic	SCN10A	A	G
C1_P9	chr3	44236510	44236510	intergenic	intergenic	MIR138-1(dist=80708),TOPAZ1(dist=46868)	A	G
C1_P9	chr3	47622736	47622736	intergenic	intergenic	CSPG5(dist=1006),SMARCC1(dist=4642)	C	T
C1_P9	chr3	53431030	53431030	intergenic	intergenic	DCP1A(dist=49376),CACNA1D(dist=98046)	A	T
C1_P9	chr3	55163035	55163035	intergenic	intergenic	CACNA2D3(dist=54451),WNT5A(dist=336708)	T	G
C1_P9	chr3	56300311	56300311	intronic	intronic	ERC2	A	T
C1_P9	chr3	56774270	56774270	intronic	intronic	ARHGEF3	G	C
C1_P9	chr3	57936342	57936342	intergenic	intergenic	SLMAP(dist=21448),FLNB(dist=57785)	C	A
C1_P9	chr3	59476576	59476576	intergenic	intergenic	C3orf67(dist=440861),FHIT(dist=258460)	G	T
C1_P9	chr3	59789002	59789002	intronic	intronic	FHIT	T	G
C1_P9	chr3	60212398	60212398	intronic	intronic	FHIT	G	C
C1_P9	chr3	61537117	61537117	intergenic	intergenic	FHIT(dist=299984),PTPRG(dist=10126)	G	A
C1_P9	chr3	75428588	75428588	intergenic	intergenic	MIR4444-1(dist=164889),FAM86DP(dist=42115)	G	A
C1_P9	chr3	75739617	75739617	intergenic	intergenic	LINC00960(dist=11163),ZNF717(dist=46412)	T	C
C1_P9	chr3	76021598	76021598	intergenic	intergenic	ZNF717(dist=187343),ROBO2(dist=1067696)	C	A
C1_P9	chr3	80189700	80189700	intergenic	intergenic	ROBO1(dist=372641),GBE1(dist=1349150)	A	C
C1_P9	chr3	80510954	80510954	intergenic	intergenic	ROBO1(dist=693895),GBE1(dist=1027896)	C	T
C1_P9	chr3	82820995	82820995	intergenic	intergenic	GBE1(dist=1010045),LINC00971(dist=1866561)	G	T
C1_P9	chr3	86728039	86728039	intergenic	intergenic	RNU6-69P(dist=237678),VGLL3(dist=259084)	G	T
C1_P9	chr3	86911217	86911217	intergenic	intergenic	RNU6-69P(dist=420856),VGLL3(dist=75906)	C	A
C1_P9	chr3	87586802	87586802	intergenic	intergenic	POU1F1(dist=261065),HTR1F(dist=444924)	T	G
C1_P9	chr3	87634302	87634302	intergenic	intergenic	POU1F1(dist=308565),HTR1F(dist=397424)	T	C
C1_P9	chr3	87861426	87861426	intergenic	intergenic	POU1F1(dist=535689),HTR1F(dist=170300)	G	T
C1_P9	chr3	89130180	89130180	intergenic	intergenic	C3orf38(dist=923065),EPHA3(dist=26494)	A	G
C1_P9	chr3	90083557	90083557	intergenic	intergenic	EPHA3(dist=552273),NONE(dist=NONE)	T	C
C1_P9	chr3	94933592	94933592	intergenic	intergenic	LINC00879(dist=223423),MTHFD2P1(dist=439675)	G	A
C1_P9	chr3	95729424	95729424	intergenic	intergenic	MTHFD2P1(dist=327387),MIR8060(dist=349384)	G	T
C1_P9	chr3	96470944	96470944	intergenic	intergenic	MIR8060(dist=392061),EPHA6(dist=62481)	G	T
C1_P9	chr3	100724815	100724815	intergenic	intergenic	ABI3BP(dist=12481),IMPG2(dist=216575)	G	C
C1_P9	chr3	102780797	102780797	intergenic	intergenic	ZPLD1(dist=582112),MIR548A3(dist=1122679)	C	G
C1_P9	chr3	106388973	106388973	intergenic	intergenic	CBLB(dist=801086),LINC00882(dist=439664)	C	G
C1_P9	chr3	107935402	107935402	intronic	intronic	IFT57	A	G
C1_P9	chr3	115366466	115366466	intronic	intronic	GAP43	G	C
C1_P9	chr3	115635981	115635981	intronic	intronic	LSAMP	C	G
C1_P9	chr3	123724294	123724294	intergenic	intergenic	ROPN1(dist=14095),KALRN(dist=89264)	T	G
C1_P9	chr3	126423328	126423328	intronic	intronic	CHCHD6	T	G
C1_P9	chr3	135432185	135432185	intergenic	intergenic	EPHB1(dist=452878),PPP2R3A(dist=252330)	A	T
C1_P9	chr3	135561206	135561206	intergenic	intergenic	EPHB1(dist=581899),PPP2R3A(dist=123309)	C	T
C1_P9	chr3	137431660	137431660	intergenic	intergenic	IL20RB(dist=701734),SOX14(dist=51474)	G	A
C1_P9	chr3	138394607	138394607	intronic	intronic	PIK3CB	G	A
C1_P9	chr3	156809031	156809031	ncRNA_intronic	ncRNA_intronic	LINC00880,LINC00881	G	A
C1_P9	chr3	165421096	165421096	intergenic	intergenic	SLITRK3(dist=506627),BCHE(dist=69596)	C	G
C1_P9	chr3	167848277	167848277	intergenic	intergenic	GOLIM4(dist=34860),EGFEM1P(dist=119033)	A	T
C1_P9	chr3	177232134	177232134	ncRNA_intronic	ncRNA_intronic	LINC00578	A	T
C1_P9	chr3	177928558	177928558	intergenic	intergenic	LINC00578(dist=458066),LINC01014(dist=208431)	A	T
C1_P9	chr3	180636135	180636135	intronic	intronic	FXR1	A	T
C1_P9	chr3	181421925	181421925	ncRNA_intronic	ncRNA_intronic	SOX2-OT	C	A
C1_P9	chr3	184964002	184964002	intronic	intronic	EHHADH	G	T
C1_P9	chr3	186194345	186194345	ncRNA_intronic	ncRNA_intronic	LOC253573	C	A
C1_P9	chr3	186359351	186359351	intronic	intronic	FETUB	G	C
C1_P9	chr3	186931226	186931226	intergenic	intergenic	RTP1(dist=11973),MASP1(dist=2647)	T	C
C1_P9	chr3	188034301	188034301	intronic	intronic	LPP	A	G
C1_P9	chr3	191969257	191969257	intronic	intronic	FGF12	G	C
C1_P9	chr3	194328962	194328962	intronic	intronic	TMEM44	C	A
C1_P9	chr3	194372420	194372420	intronic	intronic	LSG1	A	G
C1_P9	chr3	195700470	195700470	ncRNA_intronic	ncRNA_intronic	SDHAP1	C	G
C1_P9	chr4	5632659	5632659	intronic	intronic	EVC2	C	T
C1_P9	chr4	6155950	6155950	intronic	intronic	JAKMIP1	A	C
C1_P9	chr4	9745541	9745541	intergenic	intergenic	MIR548I2(dist=187604),DRD5(dist=37717)	G	A
C1_P9	chr4	16590162	16590162	intronic	intronic	LDB2	G	A
C1_P9	chr4	21623000	21623000	intronic	intronic	KCNIP4	C	A
C1_P9	chr4	22026211	22026211	intergenic	intergenic	KCNIP4(dist=75837),LOC100505912(dist=302779)	A	G
C1_P9	chr4	22909747	22909747	intergenic	intergenic	GBA3(dist=88552),MIR548AJ2(dist=289970)	C	T
C1_P9	chr4	28053283	28053283	intergenic	intergenic	STIM2(dist=1026280),MIR4275(dist=767921)	T	C
C1_P9	chr4	28543531	28543531	intergenic	intergenic	STIM2(dist=1516528),MIR4275(dist=277673)	C	A
C1_P9	chr4	30531480	30531480	intergenic	intergenic	MIR4275(dist=1710190),PCDH7(dist=190550)	C	A
C1_P9	chr4	30670523	30670523	intergenic	intergenic	MIR4275(dist=1849233),PCDH7(dist=51507)	C	A
C1_P9	chr4	33443127	33443127	intergenic	intergenic	NONE(dist=NONE),NONE(dist=NONE)	G	T
C1_P9	chr4	34520230	34520230	intergenic	intergenic	NONE(dist=NONE),ARAP2(dist=1547390)	T	C
C1_P9	chr4	34618665	34618665	intergenic	intergenic	NONE(dist=NONE),ARAP2(dist=1448955)	C	A
C1_P9	chr4	35989493	35989493	intergenic	intergenic	NONE(dist=NONE),ARAP2(dist=78127)	A	T
C1_P9	chr4	38522432	38522432	intergenic	intergenic	TBC1D1(dist=381636),FLJ13197(dist=91890)	T	C
C1_P9	chr4	40039247	40039247	intergenic	intergenic	PDS5A(dist=59671),LOC344967(dist=5290)	G	A
C1_P9	chr4	40297151	40297151	intergenic	intergenic	RHOH(dist=50767),CHRNA9(dist=40195)	G	T
C1_P9	chr4	40746695	40746695	intergenic	intergenic	RBM47(dist=114812),NSUN7(dist=5219)	C	A
C1_P9	chr4	44434772	44434772	intronic	intronic	KCTD8	T	C
C1_P9	chr4	45165131	45165131	intergenic	intergenic	GNPDA2(dist=436480),GABRG1(dist=872656)	C	A
C1_P9	chr4	46144149	46144149	intergenic	intergenic	GABRG1(dist=18067),GABRA2(dist=107432)	C	A
C1_P9	chr4	55880527	55880527	intergenic	intergenic	KIT(dist=273646),KDR(dist=63899)	T	A
C1_P9	chr4	59094134	59094134	intergenic	intergenic	IGFBP7-AS1(dist=1022669),NONE(dist=NONE)	G	A
C1_P9	chr4	60028364	60028364	intergenic	intergenic	IGFBP7-AS1(dist=1956899),NONE(dist=NONE)	G	A
C1_P9	chr4	60064591	60064591	intergenic	intergenic	IGFBP7-AS1(dist=1993126),NONE(dist=NONE)	T	C
C1_P9	chr4	61572412	61572412	intergenic	intergenic	NONE(dist=NONE),LPHN3(dist=790427)	T	A
C1_P9	chr4	61810466	61810466	intergenic	intergenic	NONE(dist=NONE),LPHN3(dist=552373)	C	A
C1_P9	chr4	63453322	63453322	intergenic	intergenic	LPHN3(dist=515154),TECRL(dist=1690855)	C	T
C1_P9	chr4	63481498	63481498	intergenic	intergenic	LPHN3(dist=543330),TECRL(dist=1662679)	G	T
C1_P9	chr4	65165489	65165489	intronic	intronic	TECRL	G	A
C1_P9	chr4	69130453	69130453	intergenic	intergenic	TMPRSS11B(dist=19041),YTHDC1(dist=45652)	G	A
C1_P9	chr4	69656777	69656777	intergenic	intergenic	UGT2B15(dist=120283),UGT2B10(dist=24936)	G	A
C1_P9	chr4	71145752	71145752	intergenic	intergenic	CSN3(dist=28607),CABS1(dist=54919)	T	C
C1_P9	chr4	71544498	71544498	intergenic	intergenic	IGJ(dist=12150),UTP3(dist=9698)	G	T
C1_P9	chr4	74268713	74268713	intergenic	intergenic	ANKRD17(dist=144211),ALB(dist=1259)	A	C
C1_P9	chr4	74468041	74468041	intronic	intronic	RASSF6	G	T
C1_P9	chr4	74978207	74978207	intergenic	intergenic	CXCL2(dist=13210),MTHFD2L(dist=45622)	C	T
C1_P9	chr4	75888828	75888828	intronic	intronic	PARM1	G	T
C1_P9	chr4	76977556	76977556	intronic	intronic	ART3	C	A
C1_P9	chr4	81376719	81376719	intronic	intronic	C4orf22	A	G
C1_P9	chr4	84660258	84660258	intergenic	intergenic	AGPAT9(dist=133231),NKX6-1(dist=754178)	A	T
C1_P9	chr4	93694874	93694874	intronic	intronic	GRID2	T	A
C1_P9	chr4	94443286	94443286	intronic	intronic	GRID2	C	A
C1_P9	chr4	94802587	94802587	intergenic	intergenic	ATOH1(dist=51445),SMARCAD1(dist=326172)	G	T
C1_P9	chr4	95020555	95020555	intergenic	intergenic	ATOH1(dist=269413),SMARCAD1(dist=108204)	G	T
C1_P9	chr4	97965993	97965993	intergenic	intergenic	PDHA2(dist=1203368),STPG2-AS1(dist=322084)	T	A
C1_P9	chr4	99686113	99686113	intergenic	intergenic	TSPAN5(dist=106301),EIF4E(dist=113494)	G	A
C1_P9	chr4	100335517	100335517	intronic	intronic	ADH7	G	T
C1_P9	chr4	102427133	102427133	intergenic	intergenic	FLJ20021(dist=157093),BANK1(dist=284631)	C	T
C1_P9	chr4	114736176	114736176	intergenic	intergenic	CAMK2D(dist=53093),ARSJ(dist=85264)	T	C
C1_P9	chr4	118171836	118171836	intergenic	intergenic	TRAM1L1(dist=165100),NDST3(dist=783664)	G	T
C1_P9	chr4	118260560	118260560	intergenic	intergenic	TRAM1L1(dist=253824),NDST3(dist=694940)	C	A
C1_P9	chr4	118839942	118839942	intergenic	intergenic	TRAM1L1(dist=833206),NDST3(dist=115558)	G	T
C1_P9	chr4	119423856	119423856	intergenic	intergenic	PRSS12(dist=149934),CEP170P1(dist=13639)	G	T
C1_P9	chr4	120612408	120612408	intergenic	intergenic	PDE5A(dist=62427),MAD2L1(dist=368171)	C	A
C1_P9	chr4	121288443	121288443	intergenic	intergenic	MAD2L1(dist=300430),PRDM5(dist=327486)	C	G
C1_P9	chr4	124091183	124091183	intronic	intronic	SPATA5	T	A
C1_P9	chr4	125468340	125468340	intergenic	intergenic	LINC01091(dist=616822),ANKRD50(dist=116864)	C	T
C1_P9	chr4	125821985	125821985	intergenic	intergenic	ANKRD50(dist=188098),FAT4(dist=415582)	C	A
C1_P9	chr4	126891124	126891124	intergenic	intergenic	MIR2054(dist=462662),INTU(dist=1662963)	C	A
C1_P9	chr4	126955914	126955914	intergenic	intergenic	MIR2054(dist=527452),INTU(dist=1598173)	C	A
C1_P9	chr4	128210822	128210822	intergenic	intergenic	MIR2054(dist=1782360),INTU(dist=343265)	C	A
C1_P9	chr4	129469962	129469962	intergenic	intergenic	PGRMC2(dist=259978),JADE1(dist=260816)	T	A
C1_P9	chr4	135654048	135654048	intergenic	intergenic	PABPC4L(dist=531145),LINC00613(dist=1134090)	G	T
C1_P9	chr4	136086821	136086821	intergenic	intergenic	PABPC4L(dist=963918),LINC00613(dist=701317)	C	T
C1_P9	chr4	136513812	136513812	intergenic	intergenic	PABPC4L(dist=1390909),LINC00613(dist=274326)	C	T
C1_P9	chr4	137453381	137453381	intergenic	intergenic	LINC00613(dist=618546),PCDH18(dist=986693)	G	A
C1_P9	chr4	143834023	143834023	intergenic	intergenic	INPP4B(dist=66419),USP38(dist=272047)	T	A
C1_P9	chr4	149312944	149312944	intronic	intronic	NR3C2	G	A
C1_P9	chr4	150570773	150570773	intergenic	intergenic	NR3C2(dist=1207101),DCLK2(dist=428653)	T	A
C1_P9	chr4	150856200	150856200	intergenic	intergenic	NR3C2(dist=1492528),DCLK2(dist=143226)	C	T
C1_P9	chr4	151729830	151729830	intronic	intronic	LRBA	C	G
C1_P9	chr4	155477860	155477860	intergenic	intergenic	PLRG1(dist=6275),FGB(dist=6272)	G	A
C1_P9	chr4	155778207	155778207	intergenic	intergenic	RBM46(dist=28242),NPY2R(dist=351574)	G	A
C1_P9	chr4	158711838	158711838	intergenic	intergenic	LOC340017(dist=214535),FAM198B(dist=333894)	C	T
C1_P9	chr4	163451304	163451304	intergenic	intergenic	FSTL5(dist=366118),NAF1(dist=596556)	A	C
C1_P9	chr4	167101369	167101369	intergenic	intergenic	TLL1(dist=75760),SPOCK3(dist=553167)	A	T
C1_P9	chr4	167553982	167553982	intergenic	intergenic	TLL1(dist=528373),SPOCK3(dist=100554)	G	A
C1_P9	chr4	171433980	171433980	intergenic	intergenic	AADAT(dist=422442),LOC100506122(dist=527773)	C	A
C1_P9	chr4	172475910	172475910	intergenic	intergenic	MIR6082(dist=368467),GALNTL6(dist=258665)	A	G
C1_P9	chr4	172592041	172592041	intergenic	intergenic	MIR6082(dist=484598),GALNTL6(dist=142534)	C	T
C1_P9	chr4	173268580	173268580	intronic	intronic	GALNTL6	G	C
C1_P9	chr4	173603362	173603362	intronic	intronic	GALNTL6	T	G
C1_P9	chr4	175459052	175459052	intergenic	intergenic	HPGD(dist=15003),GLRA3(dist=104110)	A	G
C1_P9	chr4	176846139	176846139	intronic	intronic	GPM6A	C	A
C1_P9	chr4	176859807	176859807	intronic	intronic	GPM6A	C	A
C1_P9	chr4	178990252	178990252	intergenic	intergenic	LINC01098(dist=78348),NONE(dist=NONE)	T	C
C1_P9	chr4	181108573	181108573	intergenic	intergenic	NONE(dist=NONE),LINC00290(dist=876670)	T	C
C1_P9	chr4	181773037	181773037	intergenic	intergenic	NONE(dist=NONE),LINC00290(dist=212206)	G	T
C1_P9	chr4	182654772	182654772	intergenic	intergenic	LINC00290(dist=574470),MGC45800(dist=405387)	C	A
C1_P9	chr4	183781549	183781549	intergenic	intergenic	TENM3(dist=57372),DCTD(dist=29695)	G	T
C1_P9	chr5	2078327	2078327	intergenic	intergenic	MIR548BA(dist=94273),LOC100506858(dist=225507)	G	T
C1_P9	chr5	2157477	2157477	intergenic	intergenic	MIR548BA(dist=173423),LOC100506858(dist=146357)	C	T
C1_P9	chr5	7183099	7183099	intergenic	intergenic	MIR4278(dist=355065),MIR4454(dist=86317)	G	T
C1_P9	chr5	8592776	8592776	intergenic	intergenic	MIR4458HG(dist=129567),RP11-143A12.3(dist=247068)	C	A
C1_P9	chr5	10771141	10771141	intergenic	intergenic	DAP(dist=9754),CTNND2(dist=200811)	T	C
C1_P9	chr5	11086919	11086919	intronic	intronic	CTNND2	C	A
C1_P9	chr5	11282839	11282839	intronic	intronic	CTNND2	G	C
C1_P9	chr5	11923999	11923999	intergenic	intergenic	CTNND2(dist=19889),CT49(dist=650970)	A	G
C1_P9	chr5	14669414	14669414	intronic	intronic	FAM105B	C	T
C1_P9	chr5	15580268	15580268	intronic	intronic	FBXL7	C	T
C1_P9	chr5	15636520	15636520	intronic	intronic	FBXL7	C	G
C1_P9	chr5	16927967	16927967	intronic	intronic	MYO10	G	A
C1_P9	chr5	17970054	17970054	intergenic	intergenic	LOC401177(dist=582635),CDH18(dist=1503101)	C	A
C1_P9	chr5	19675061	19675061	intronic	intronic	CDH18	A	C
C1_P9	chr5	19940577	19940577	intronic	intronic	CDH18	C	G
C1_P9	chr5	20347008	20347008	intergenic	intergenic	CDH18(dist=358655),GUSBP1(dist=1112581)	T	C
C1_P9	chr5	22238925	22238925	intronic	intronic	CDH12	G	A
C1_P9	chr5	22722078	22722078	intronic	intronic	CDH12	T	A
C1_P9	chr5	23755692	23755692	intergenic	intergenic	PRDM9(dist=226986),CDH10(dist=731517)	C	T
C1_P9	chr5	25486929	25486929	intergenic	intergenic	LOC340107(dist=646237),CDH9(dist=1393780)	A	T
C1_P9	chr5	25807947	25807947	intergenic	intergenic	LOC340107(dist=967255),CDH9(dist=1072762)	T	C
C1_P9	chr5	25909989	25909989	intergenic	intergenic	LOC340107(dist=1069297),CDH9(dist=970720)	C	A
C1_P9	chr5	26546807	26546807	intergenic	intergenic	LOC340107(dist=1706115),CDH9(dist=333902)	T	C
C1_P9	chr5	26900114	26900114	intronic	intronic	CDH9	A	G
C1_P9	chr5	27744106	27744106	intergenic	intergenic	LINC01021(dist=247598),LSP1P3(dist=1182871)	C	A
C1_P9	chr5	28306786	28306786	intergenic	intergenic	LINC01021(dist=810278),LSP1P3(dist=620191)	C	T
C1_P9	chr5	29071256	29071256	ncRNA_intronic	ncRNA_intronic	LOC101929645	G	A
C1_P9	chr5	30444538	30444538	intergenic	intergenic	LOC101929681(dist=1048455),CDH6(dist=749224)	C	A
C1_P9	chr5	31120173	31120173	intergenic	intergenic	LOC101929681(dist=1724090),CDH6(dist=73589)	G	A
C1_P9	chr5	31262059	31262059	intronic	intronic	CDH6	C	T
C1_P9	chr5	33817284	33817284	intronic	intronic	ADAMTS12	T	C
C1_P9	chr5	39401955	39401955	intronic	intronic	DAB2	C	T
C1_P9	chr5	40400149	40400149	intergenic	intergenic	LINC00603(dist=346723),PTGER4(dist=279883)	G	C
C1_P9	chr5	43408239	43408239	intronic	intronic	CCL28	G	A
C1_P9	chr5	44040189	44040189	intergenic	intergenic	NNT(dist=334521),FGF10(dist=264908)	C	A
C1_P9	chr5	44302376	44302376	intergenic	intergenic	NNT(dist=596708),FGF10(dist=2721)	C	A
C1_P9	chr5	44746870	44746870	ncRNA_intronic	ncRNA_intronic	RP11-53O19.1	C	A
C1_P9	chr5	44763857	44763857	ncRNA_intronic	ncRNA_intronic	RP11-53O19.1	C	T
C1_P9	chr5	45634302	45634302	intronic	intronic	HCN1	T	C
C1_P9	chr5	53736678	53736678	intergenic	intergenic	ARL15(dist=130275),HSPB3(dist=14753)	A	C
C1_P9	chr5	56051189	56051189	intergenic	intergenic	LOC101928448(dist=149130),MAP3K1(dist=59711)	T	G
C1_P9	chr5	56559611	56559611	UTR3	UTR3	GPBP1	C	G
C1_P9	chr5	59650822	59650822	intronic	intronic	PDE4D	G	T
C1_P9	chr5	61549222	61549222	intergenic	intergenic	LOC100506526(dist=517697),KIF2A(dist=52767)	C	T
C1_P9	chr5	62139003	62139003	intergenic	intergenic	IPO11(dist=214587),HTR1A(dist=1116872)	A	G
C1_P9	chr5	62429035	62429035	intergenic	intergenic	IPO11(dist=504619),HTR1A(dist=826840)	A	G
C1_P9	chr5	62558002	62558002	intergenic	intergenic	IPO11(dist=633586),HTR1A(dist=697873)	C	T
C1_P9	chr5	70190281	70190281	intergenic	intergenic	SMA5(dist=308732),SERF1A(dist=6209)	T	A
C1_P9	chr5	71142564	71142564	intergenic	intergenic	CARTPT(dist=125689),MAP1B(dist=260554)	T	A
C1_P9	chr5	74372727	74372727	intronic	intronic	ANKRD31	C	A
C1_P9	chr5	74481879	74481879	intronic	intronic	ANKRD31	G	A
C1_P9	chr5	76183887	76183887	intronic	intronic	S100Z	C	G
C1_P9	chr5	86829292	86829292	intergenic	intergenic	CCNH(dist=120442),TMEM161B(dist=661731)	A	T
C1_P9	chr5	94175234	94175234	intronic	intronic	MCTP1	T	G
C1_P9	chr5	94408551	94408551	intronic	intronic	MCTP1	G	A
C1_P9	chr5	95794441	95794441	intergenic	intergenic	PCSK1(dist=25456),CAST(dist=203300)	T	G
C1_P9	chr5	96661005	96661005	intergenic	intergenic	RIOK2(dist=142000),LOC102546227(dist=179395)	G	T
C1_P9	chr5	97259011	97259011	intergenic	intergenic	LOC102546227(dist=252256),RGMB(dist=845988)	C	A
C1_P9	chr5	100951413	100951413	intergenic	intergenic	ST8SIA4(dist=712424),SLCO4C1(dist=618279)	A	G
C1_P9	chr5	102770177	102770177	intergenic	intergenic	C5orf30(dist=155816),LOC102467212(dist=93958)	C	A
C1_P9	chr5	105531288	105531288	intergenic	intergenic	RAB9BP1(dist=1095489),LOC102467213(dist=619610)	T	C
C1_P9	chr5	106852439	106852439	intronic	intronic	EFNA5	A	G
C1_P9	chr5	108195396	108195396	intronic	intronic	FER	G	A
C1_P9	chr5	110751633	110751633	intronic	intronic	CAMK4	C	T
C1_P9	chr5	117120845	117120845	ncRNA_intronic	ncRNA_intronic	LOC102467224	C	A
C1_P9	chr5	119939729	119939729	intronic	intronic	PRR16	G	A
C1_P9	chr5	121242503	121242503	intergenic	intergenic	FTMT(dist=53980),SRFBP1(dist=55153)	G	T
C1_P9	chr5	121840593	121840593	intergenic	intergenic	MGC32805(dist=25811),RP11-166A12.1(dist=124054)	A	T
C1_P9	chr5	121998380	121998380	ncRNA_intronic	ncRNA_intronic	RP11-166A12.1	G	A
C1_P9	chr5	124409282	124409282	ncRNA_intronic	ncRNA_intronic	RP11-257I8.2	G	C
C1_P9	chr5	124885201	124885201	ncRNA_intronic	ncRNA_intronic	RP11-756H20.1	C	T
C1_P9	chr5	125669080	125669080	intergenic	intergenic	LOC101927488(dist=48213),GRAMD3(dist=26708)	G	A
C1_P9	chr5	128787754	128787754	intergenic	intergenic	MIR4460(dist=54914),ADAMTS19(dist=8349)	A	T
C1_P9	chr5	129340316	129340316	intronic	intronic	CHSY3	T	A
C1_P9	chr5	129760933	129760933	intergenic	intergenic	CHSY3(dist=238606),HINT1(dist=734043)	C	A
C1_P9	chr5	131206825	131206825	intronic	intronic	LOC728637	G	C
C1_P9	chr5	140285103	140285103	intronic	intronic	PCDHA1,PCDHA10,PCDHA11,PCDHA12,PCDHA13,PCDHA2,PCDHA3,PCDHA4,PCDHA5,PCDHA6,PCDHA7,PCDHA8,PCDHA9	C	A
C1_P9	chr5	144125890	144125890	intergenic	intergenic	KCTD16(dist=268946),PRELID2(dist=1010017)	C	T
C1_P9	chr5	144578125	144578125	intergenic	intergenic	KCTD16(dist=721181),PRELID2(dist=557782)	G	A
C1_P9	chr5	148061699	148061699	intergenic	intergenic	HTR4(dist=27609),ADRB2(dist=144457)	G	T
C1_P9	chr5	148075875	148075875	intergenic	intergenic	HTR4(dist=41785),ADRB2(dist=130281)	T	A
C1_P9	chr5	152409177	152409177	intergenic	intergenic	AC091969.1(dist=57268),GRIA1(dist=460907)	G	C
C1_P9	chr5	154261793	154261793	intergenic	intergenic	CNOT8(dist=5441),GEMIN5(dist=5183)	C	T
C1_P9	chr5	156547493	156547493	intergenic	intergenic	HAVCR2(dist=11245),MED7(dist=17958)	C	T
C1_P9	chr5	158373883	158373883	intronic	intronic	EBF1	G	C
C1_P9	chr5	166971161	166971161	intronic	intronic	TENM2	C	T
C1_P9	chr5	167634053	167634053	intronic	intronic	TENM2	A	T
C1_P9	chr6	1398795	1398795	intergenic	intergenic	FOXF2(dist=2963),FOXC1(dist=211886)	T	C
C1_P9	chr6	4198053	4198053	intergenic	intergenic	LOC100507506(dist=40434),NONE(dist=NONE)	A	G
C1_P9	chr6	6112505	6112505	intergenic	intergenic	NRN1(dist=104667),F13A1(dist=31806)	C	A
C1_P9	chr6	8191964	8191964	intergenic	intergenic	EEF1E1-BLOC1S5(dist=89136),SLC35B3(dist=221336)	C	G
C1_P9	chr6	9109292	9109292	intergenic	intergenic	LOC100506207(dist=323614),TFAP2A(dist=1287624)	T	A
C1_P9	chr6	10414123	10414123	ncRNA_intronic	ncRNA_intronic	TFAP2A-AS1	T	C
C1_P9	chr6	27936565	27936565	intergenic	intergenic	OR2B6(dist=10605),ZNF165(dist=111917)	T	A
C1_P9	chr6	27938695	27938695	intergenic	intergenic	OR2B6(dist=12735),ZNF165(dist=109787)	C	G
C1_P9	chr6	35936960	35936960	intronic	intronic	SLC26A8	A	G
C1_P9	chr6	36778606	36778606	intronic	intronic	CPNE5	C	A
C1_P9	chr6	38851796	38851796	intronic	intronic	DNAH8	T	C
C1_P9	chr6	42256093	42256093	intronic	intronic	TRERF1	G	A
C1_P9	chr6	44561085	44561085	intergenic	intergenic	CDC5L(dist=142924),SUPT3H(dist=233382)	G	T
C1_P9	chr6	49432729	49432729	intronic	intronic	CENPQ	C	A
C1_P9	chr6	51511988	51511988	intronic	intronic	PKHD1	G	A
C1_P9	chr6	54141041	54141041	intergenic	intergenic	MLIP(dist=9963),TINAG(dist=32162)	G	A
C1_P9	chr6	55450552	55450552	intergenic	intergenic	HMGCLL1(dist=6540),BMP5(dist=169686)	T	C
C1_P9	chr6	55749807	55749807	intergenic	intergenic	BMP5(dist=9432),COL21A1(dist=171581)	C	G
C1_P9	chr6	65260136	65260136	intronic	intronic	EYS	T	C
C1_P9	chr6	65907081	65907081	intronic	intronic	EYS	A	T
C1_P9	chr6	67327159	67327159	intergenic	intergenic	SLC25A51P1(dist=827783),NONE(dist=NONE)	C	A
C1_P9	chr6	70007560	70007560	intronic	intronic	BAI3	G	T
C1_P9	chr6	72468979	72468979	intergenic	intergenic	LINC00472(dist=338531),RIMS1(dist=127427)	G	T
C1_P9	chr6	74639186	74639186	intergenic	intergenic	CD109(dist=101145),COL12A1(dist=1154856)	G	C
C1_P9	chr6	75633477	75633477	intergenic	intergenic	CD109(dist=1095436),COL12A1(dist=160565)	T	A
C1_P9	chr6	77019912	77019912	intergenic	intergenic	IMPG1(dist=237517),HTR1B(dist=1152036)	T	C
C1_P9	chr6	77273899	77273899	intergenic	intergenic	IMPG1(dist=491504),HTR1B(dist=898049)	A	G
C1_P9	chr6	77715789	77715789	intergenic	intergenic	IMPG1(dist=933394),HTR1B(dist=456159)	A	T
C1_P9	chr6	77988536	77988536	intergenic	intergenic	IMPG1(dist=1206141),HTR1B(dist=183412)	T	A
C1_P9	chr6	78074063	78074063	intergenic	intergenic	IMPG1(dist=1291668),HTR1B(dist=97885)	A	T
C1_P9	chr6	78898310	78898310	intergenic	intergenic	MEI4(dist=263834),IRAK1BP1(dist=678951)	C	G
C1_P9	chr6	82599717	82599717	intergenic	intergenic	FAM46A(dist=137289),IBTK(dist=280239)	G	A
C1_P9	chr6	87958340	87958340	intronic	intronic	ZNF292	C	G
C1_P9	chr6	91148053	91148053	intergenic	intergenic	MIR4464(dist=125501),MAP3K7(dist=75239)	T	C
C1_P9	chr6	92496814	92496814	intergenic	intergenic	CASC6(dist=96668),EPHA7(dist=1452926)	A	G
C1_P9	chr6	94311383	94311383	intergenic	intergenic	EPHA7(dist=182083),TSG1(dist=105418)	T	G
C1_P9	chr6	94480222	94480222	ncRNA_intronic	ncRNA_intronic	TSG1	C	T
C1_P9	chr6	94965953	94965953	intergenic	intergenic	TSG1(dist=479754),MANEA-AS1(dist=1042019)	T	G
C1_P9	chr6	96456492	96456492	intergenic	intergenic	MANEA(dist=399164),FUT9(dist=7353)	C	G
C1_P9	chr6	97055303	97055303	intronic	intronic	FHL5	G	A
C1_P9	chr6	98171365	98171365	intergenic	intergenic	MIR548H3(dist=309082),MIR2113(dist=301042)	C	A
C1_P9	chr6	98889115	98889115	intergenic	intergenic	MIR2113(dist=416620),POU3F2(dist=393465)	G	T
C1_P9	chr6	115717069	115717069	intergenic	intergenic	HS3ST5(dist=1333028),FRK(dist=545624)	C	A
C1_P9	chr6	119790136	119790136	ncRNA_intronic	ncRNA_intronic	LOC285762	G	T
C1_P9	chr6	123750649	123750649	intronic	intronic	TRDN	C	A
C1_P9	chr6	125676719	125676719	intergenic	intergenic	HDDC2(dist=53437),LOC643623(dist=318780)	A	G
C1_P9	chr6	129974704	129974704	intronic	intronic	ARHGAP18	C	T
C1_P9	chr6	131485294	131485294	intronic	intronic	AKAP7	T	G
C1_P9	chr6	132489210	132489210	ncRNA_intronic	ncRNA_intronic	LINC01013	G	A
C1_P9	chr6	135716920	135716920	intronic	intronic	AHI1	C	A
C1_P9	chr6	137623144	137623144	intergenic	intergenic	IFNGR1(dist=82577),OLIG3(dist=190192)	G	T
C1_P9	chr6	145534563	145534563	intergenic	intergenic	UTRN(dist=360393),EPM2A(dist=411877)	C	A
C1_P9	chr6	149118825	149118825	intronic	intronic	UST	C	A
C1_P9	chr6	150292438	150292438	intronic	intronic	ULBP1	G	A
C1_P9	chr6	152764409	152764409	intronic	intronic	SYNE1	G	A
C1_P9	chr6	165294372	165294372	intergenic	intergenic	QKI(dist=1294744),C6orf118(dist=398781)	C	T
C1_P9	chr6	167790384	167790384	intronic	intronic	TCP10	G	A
C1_P9	chr7	4860986	4860986	intronic	intronic	RADIL	C	T
C1_P9	chr7	5017666	5017666	ncRNA_intronic	ncRNA_intronic	RNF216P1	C	T
C1_P9	chr7	5157959	5157959	intergenic	intergenic	RBAK-RBAKDN(dist=45105),ZNF890P(dist=2982)	G	T
C1_P9	chr7	10835208	10835208	intergenic	intergenic	PER4(dist=1159761),NDUFA4(dist=136372)	A	T
C1_P9	chr7	17096781	17096781	intergenic	intergenic	AGR3(dist=175168),AHR(dist=241495)	A	T
C1_P9	chr7	17396210	17396210	intergenic	intergenic	AHR(dist=10435),SNX13(dist=434175)	G	T
C1_P9	chr7	19079404	19079404	intergenic	intergenic	HDAC9(dist=42412),TWIST1(dist=75687)	A	G
C1_P9	chr7	20842882	20842882	intergenic	intergenic	SP8(dist=16374),RPL23P8(dist=24035)	C	A
C1_P9	chr7	24552282	24552282	intergenic	intergenic	NPY(dist=220798),MPP6(dist=60803)	C	A
C1_P9	chr7	31412706	31412706	intergenic	intergenic	NEUROD6(dist=32168),CCDC129(dist=140979)	C	T
C1_P9	chr7	31688127	31688127	intronic	intronic	CCDC129	C	T
C1_P9	chr7	32110564	32110564	intronic	intronic	PDE1C	C	T
C1_P9	chr7	32336348	32336348	intronic	intronic	PDE1C	T	A
C1_P9	chr7	35773159	35773159	intergenic	intergenic	AC018647.3(dist=13837),SEPT7(dist=67437)	G	T
C1_P9	chr7	35929693	35929693	intronic	intronic	2016-09-07	G	T
C1_P9	chr7	37487822	37487822	intronic	intronic	ELMO1	G	C
C1_P9	chr7	40517425	40517425	intronic	intronic	SUGCT	T	A
C1_P9	chr7	41153293	41153293	intergenic	intergenic	SUGCT(dist=252927),INHBA(dist=575308)	T	A
C1_P9	chr7	44273313	44273313	intronic	intronic	CAMK2B	G	T
C1_P9	chr7	44308267	44308267	intronic	intronic	CAMK2B	G	T
C1_P9	chr7	44467227	44467227	exonic	nonsynonymous SNV	NUDCD3	G	T
C1_P9	chr7	46656342	46656342	intergenic	intergenic	IGFBP3(dist=695471),TNS3(dist=658410)	G	T
C1_P9	chr7	48584663	48584663	intronic	intronic	ABCA13	C	T
C1_P9	chr7	49735901	49735901	intergenic	intergenic	CDC14C(dist=768852),VWC2(dist=77356)	G	A
C1_P9	chr7	52171855	52171855	intergenic	intergenic	COBL(dist=787340),POM121L12(dist=931494)	C	A
C1_P9	chr7	52424276	52424276	intergenic	intergenic	COBL(dist=1039761),POM121L12(dist=679073)	G	T
C1_P9	chr7	52581906	52581906	intergenic	intergenic	COBL(dist=1197391),POM121L12(dist=521443)	G	A
C1_P9	chr7	57451910	57451910	intergenic	intergenic	GUSBP10(dist=204047),MIR3147(dist=20821)	G	T
C1_P9	chr7	57704375	57704375	intergenic	intergenic	ZNF716(dist=171110),NONE(dist=NONE)	C	A
C1_P9	chr7	62153599	62153599	intergenic	intergenic	NONE(dist=NONE),ZNF733P(dist=598071)	T	A
C1_P9	chr7	69355067	69355067	intronic	intronic	AUTS2	T	A
C1_P9	chr7	71240444	71240444	intergenic	intergenic	WBSCR17(dist=61858),CALN1(dist=4032)	C	T
C1_P9	chr7	72421253	72421253	ncRNA_UTR3	ncRNA_UTR3	POM121	G	A
C1_P9	chr7	76842405	76842405	intronic	intronic	CCDC146	G	A
C1_P9	chr7	78478311	78478311	intronic	intronic	MAGI2	A	C
C1_P9	chr7	79902576	79902576	intergenic	intergenic	GNAI1(dist=53851),GNAT3(dist=185411)	T	A
C1_P9	chr7	80688296	80688296	intergenic	intergenic	SEMA3C(dist=139629),HGF(dist=643148)	G	A
C1_P9	chr7	83709418	83709418	intronic	intronic	SEMA3A	G	T
C1_P9	chr7	84506096	84506096	intergenic	intergenic	SEMA3A(dist=681879),SEMA3D(dist=118776)	C	T
C1_P9	chr7	85262664	85262664	intergenic	intergenic	SEMA3D(dist=511417),GRM3(dist=1010566)	A	G
C1_P9	chr7	86693665	86693665	intergenic	intergenic	KIAA1324L(dist=4651),DMTF1(dist=88012)	G	A
C1_P9	chr7	89128103	89128103	intergenic	intergenic	ZNF804B(dist=161757),DPY19L2P4(dist=620611)	G	A
C1_P9	chr7	89207887	89207887	intergenic	intergenic	ZNF804B(dist=241541),DPY19L2P4(dist=540827)	C	T
C1_P9	chr7	89319791	89319791	intergenic	intergenic	ZNF804B(dist=353445),DPY19L2P4(dist=428923)	C	G
C1_P9	chr7	89405850	89405850	intergenic	intergenic	ZNF804B(dist=439504),DPY19L2P4(dist=342864)	A	G
C1_P9	chr7	89921827	89921827	intronic	intronic	C7orf63	A	T
C1_P9	chr7	92987835	92987835	UTR3	UTR3	CCDC132	C	T
C1_P9	chr7	94556164	94556164	intronic	intronic	PPP1R9A	T	G
C1_P9	chr7	96989399	96989399	intergenic	intergenic	ACN9(dist=178324),TAC1(dist=371872)	T	A
C1_P9	chr7	97174204	97174204	intergenic	intergenic	ACN9(dist=363129),TAC1(dist=187067)	T	G
C1_P9	chr7	100700591	100700591	intronic	intronic	MUC17	C	A
C1_P9	chr7	112928111	112928111	intergenic	intergenic	LINC00998(dist=169474),PPP1R3A(dist=588771)	C	G
C1_P9	chr7	114186360	114186360	intronic	intronic	FOXP2	C	G
C1_P9	chr7	114795080	114795080	intergenic	intergenic	MDFIC(dist=135110),TFEC(dist=780122)	G	T
C1_P9	chr7	119560628	119560628	intergenic	intergenic	ANKRD7(dist=1677844),KCND2(dist=353094)	G	T
C1_P9	chr7	123525489	123525489	intergenic	intergenic	HYAL4(dist=7958),SPAM1(dist=39797)	C	G
C1_P9	chr7	127215203	127215203	intergenic	intergenic	ZNF800(dist=182436),GCC1(dist=5479)	C	T
C1_P9	chr7	135054783	135054783	intronic	intronic	CNOT4	T	C
C1_P9	chr7	138254907	138254907	intronic	intronic	TRIM24	G	A
C1_P9	chr7	139546582	139546582	intronic	intronic	TBXAS1	G	A
C1_P9	chr7	141736138	141736138	intronic	intronic	MGAM	G	T
C1_P9	chr7	145609881	145609881	intergenic	intergenic	TPK1(dist=1076735),CNTNAP2(dist=203572)	T	A
C1_P9	chr7	146541126	146541126	intronic	intronic	CNTNAP2	G	T
C1_P9	chr7	149830109	149830109	intergenic	intergenic	ATP6V0E2(dist=252322),ACTR3C(dist=114192)	C	A
C1_P9	chr7	156142610	156142610	intergenic	intergenic	SHH(dist=537643),LOC285889(dist=87873)	A	T
C1_P9	chr8	3948264	3948264	intronic	intronic	CSMD1	A	T
C1_P9	chr8	4444062	4444062	intronic	intronic	CSMD1	A	T
C1_P9	chr8	5955810	5955810	intergenic	intergenic	CSMD1(dist=1103482),LOC100287015(dist=305267)	C	T
C1_P9	chr8	11088630	11088630	intergenic	intergenic	XKR6(dist=29755),MTMR9(dist=53370)	A	G
C1_P9	chr8	11482908	11482908	intergenic	intergenic	LINC00208(dist=44058),GATA4(dist=78809)	C	T
C1_P9	chr8	12180228	12180228	intergenic	intergenic	DEFB130(dist=4403),FAM66A(dist=39300)	C	A
C1_P9	chr8	12966557	12966557	intronic	intronic	DLC1	T	G
C1_P9	chr8	15014789	15014789	intronic	intronic	SGCZ	C	A
C1_P9	chr8	15155143	15155143	intergenic	intergenic	SGCZ(dist=59351),TUSC3(dist=242453)	T	G
C1_P9	chr8	18639403	18639403	intronic	intronic	PSD3	A	T
C1_P9	chr8	20000720	20000720	intergenic	intergenic	LPL(dist=175950),SLC18A1(dist=1646)	T	G
C1_P9	chr8	20097234	20097234	intergenic	intergenic	ATP6V1B2(dist=18027),LZTS1(dist=6442)	G	A
C1_P9	chr8	20386396	20386396	intergenic	intergenic	LZTS1-AS1(dist=238427),LOC286114(dist=445101)	G	T
C1_P9	chr8	23012637	23012637	intronic	intronic	TNFRSF10D	C	A
C1_P9	chr8	23492439	23492439	intergenic	intergenic	SLC25A37(dist=62376),NKX3-1(dist=43767)	G	T
C1_P9	chr8	25268736	25268736	exonic	synonymous SNV	DOCK5	A	G
C1_P9	chr8	31173245	31173245	intergenic	intergenic	WRN(dist=141968),NRG1(dist=324023)	C	T
C1_P9	chr8	31360218	31360218	intergenic	intergenic	WRN(dist=328941),NRG1(dist=137050)	T	C
C1_P9	chr8	40875121	40875121	intergenic	intergenic	ZMAT4(dist=119778),SFRP1(dist=244355)	G	T
C1_P9	chr8	47233519	47233519	intergenic	intergenic	NONE(dist=NONE),LINC00293(dist=518989)	A	G
C1_P9	chr8	47299094	47299094	intergenic	intergenic	NONE(dist=NONE),LINC00293(dist=453414)	G	T
C1_P9	chr8	47788436	47788436	intergenic	intergenic	LINC00293(dist=21029),LOC100287846(dist=312494)	C	A
C1_P9	chr8	50882933	50882933	intronic	intronic	SNTG1	T	C
C1_P9	chr8	51233021	51233021	intronic	intronic	SNTG1	A	T
C1_P9	chr8	51479516	51479516	intronic	intronic	SNTG1	C	A
C1_P9	chr8	51885756	51885756	intergenic	intergenic	SNTG1(dist=179078),PXDNL(dist=346381)	C	T
C1_P9	chr8	58346271	58346271	intergenic	intergenic	LINC00588(dist=148981),FAM110B(dist=560842)	T	G
C1_P9	chr8	68232235	68232235	intronic	intronic	ARFGEF1	C	T
C1_P9	chr8	68638202	68638202	intronic	intronic	CPA6	G	A
C1_P9	chr8	71532210	71532210	ncRNA_intronic	ncRNA_intronic	LOC286190	C	A
C1_P9	chr8	73303969	73303969	intergenic	intergenic	LOC392232(dist=140100),KCNB2(dist=145657)	C	A
C1_P9	chr8	74389432	74389432	intronic	intronic	STAU2	G	A
C1_P9	chr8	74822048	74822048	intergenic	intergenic	UBE2W(dist=30903),TCEB1(dist=35325)	A	G
C1_P9	chr8	82916195	82916195	intergenic	intergenic	SNX16(dist=161674),NONE(dist=NONE)	C	T
C1_P9	chr8	83628801	83628801	intergenic	intergenic	SNX16(dist=874280),RALYL(dist=1466652)	G	A
C1_P9	chr8	84009313	84009313	intergenic	intergenic	SNX16(dist=1254792),RALYL(dist=1086140)	C	A
C1_P9	chr8	85887786	85887786	intergenic	intergenic	RALYL(dist=53708),LRRCC1(dist=131537)	T	C
C1_P9	chr8	89170050	89170050	intronic	intronic	MMP16	A	C
C1_P9	chr8	89762629	89762629	intergenic	intergenic	MMP16(dist=422912),RIPK2(dist=1007346)	C	T
C1_P9	chr8	99319507	99319507	intergenic	intergenic	NIPAL2(dist=12886),KCNS2(dist=119743)	C	A
C1_P9	chr8	106536311	106536311	intronic	intronic	ZFPM2	T	C
C1_P9	chr8	109925843	109925843	intergenic	intergenic	TMEM74(dist=126073),TRHR(dist=173810)	C	T
C1_P9	chr8	110859636	110859636	intergenic	intergenic	SYBU(dist=155616),KCNV1(dist=119597)	T	G
C1_P9	chr8	111239988	111239988	intergenic	intergenic	KCNV1(dist=253029),CSMD3(dist=1995171)	C	G
C1_P9	chr8	111543047	111543047	intergenic	intergenic	KCNV1(dist=556088),CSMD3(dist=1692112)	G	T
C1_P9	chr8	113534090	113534090	intronic	intronic	CSMD3	A	G
C1_P9	chr8	114861250	114861250	intergenic	intergenic	CSMD3(dist=412008),TRPS1(dist=1559474)	G	T
C1_P9	chr8	115120481	115120481	intergenic	intergenic	CSMD3(dist=671239),TRPS1(dist=1300243)	C	T
C1_P9	chr8	120607188	120607188	intronic	intronic	ENPP2	T	G
C1_P9	chr8	124141026	124141026	intronic	intronic	TBC1D31	G	T
C1_P9	chr8	124281301	124281301	intronic	intronic	ZHX1,ZHX1-C8ORF76	C	A
C1_P9	chr8	125098365	125098365	ncRNA_intronic	ncRNA_intronic	FER1L6-AS2	G	A
C1_P9	chr8	125487474	125487474	exonic	nonsynonymous SNV	RNF139	C	G
C1_P9	chr8	128038118	128038118	intergenic	intergenic	PCAT1(dist=4859),PRNCR1(dist=54001)	G	C
C1_P9	chr8	132031385	132031385	intronic	intronic	ADCY8	A	C
C1_P9	chr8	132598411	132598411	intergenic	intergenic	ADCY8(dist=545576),EFR3A(dist=317945)	G	C
C1_P9	chr8	133357586	133357586	intronic	intronic	KCNQ3	A	G
C1_P9	chr8	135318283	135318283	intergenic	intergenic	ST3GAL1(dist=734100),ZFAT(dist=171748)	C	A
C1_P9	chr8	135878943	135878943	intergenic	intergenic	MIR30D(dist=61755),LOC286094(dist=367431)	G	A
C1_P9	chr8	136092604	136092604	intergenic	intergenic	MIR30D(dist=275416),LOC286094(dist=153770)	T	C
C1_P9	chr8	136194370	136194370	intergenic	intergenic	MIR30D(dist=377182),LOC286094(dist=52004)	C	A
C1_P9	chr8	138288252	138288252	intergenic	intergenic	KHDRBS3(dist=1628404),FAM135B(dist=854014)	G	A
C1_P9	chr8	138633264	138633264	intergenic	intergenic	KHDRBS3(dist=1973416),FAM135B(dist=509002)	G	T
C1_P9	chr9	2434433	2434433	intergenic	intergenic	SMARCA2(dist=240810),FLJ35024(dist=101222)	T	C
C1_P9	chr9	6996984	6996984	intronic	intronic	KDM4C	T	C
C1_P9	chr9	9447512	9447512	intronic	intronic	PTPRD	G	A
C1_P9	chr9	10342804	10342804	intronic	intronic	PTPRD	G	T
C1_P9	chr9	10477185	10477185	intronic	intronic	PTPRD	G	A
C1_P9	chr9	12252207	12252207	intergenic	intergenic	PTPRD(dist=1639484),TYRP1(dist=441179)	G	A
C1_P9	chr9	13437126	13437126	intergenic	intergenic	FLJ41200(dist=5798),LINC00583(dist=490844)	T	A
C1_P9	chr9	13653517	13653517	intergenic	intergenic	FLJ41200(dist=222189),LINC00583(dist=274453)	A	T
C1_P9	chr9	15783959	15783959	intronic	intronic	CCDC171	C	T
C1_P9	chr9	22664791	22664791	ncRNA_intronic	ncRNA_intronic	FLJ35282	G	C
C1_P9	chr9	24640490	24640490	intergenic	intergenic	IZUMO3(dist=94816),TUSC1(dist=1035897)	T	G
C1_P9	chr9	24724016	24724016	intergenic	intergenic	IZUMO3(dist=178342),TUSC1(dist=952371)	C	T
C1_P9	chr9	28839625	28839625	intronic	intronic	LINGO2	G	T
C1_P9	chr9	30391849	30391849	ncRNA_intronic	ncRNA_intronic	LOC401497	A	T
C1_P9	chr9	31349520	31349520	intergenic	intergenic	LOC401497(dist=941068),ACO1(dist=1035081)	G	T
C1_P9	chr9	35287198	35287198	intronic	intronic	UNC13B	C	T
C1_P9	chr9	35356504	35356504	intronic	intronic	UNC13B	G	A
C1_P9	chr9	39018283	39018283	intergenic	intergenic	FAM201A(dist=395006),CNTNAP3(dist=54481)	C	A
C1_P9	chr9	40709182	40709182	intergenic	intergenic	SPATA31A3(dist=2645),FAM74A3(dist=6342)	C	T
C1_P9	chr9	44728473	44728473	intergenic	intergenic	LOC643648(dist=337057),FAM27C(dist=261763)	G	T
C1_P9	chr9	45749024	45749024	intergenic	intergenic	FAM27E2(dist=14041),FAM27E1(dist=636580)	G	T
C1_P9	chr9	66802513	66802513	intergenic	intergenic	PTGER4P2-CDK2AP2P2(dist=299483),LOC286297(dist=214862)	T	A
C1_P9	chr9	68310257	68310257	intergenic	intergenic	ANKRD20A3(dist=339964),LOC642236(dist=117526)	G	A
C1_P9	chr9	68349952	68349952	intergenic	intergenic	ANKRD20A3(dist=379659),LOC642236(dist=77831)	A	G
C1_P9	chr9	69019395	69019395	intergenic	intergenic	LOC100132352(dist=271023),PGM5P2(dist=60849)	C	T
C1_P9	chr9	70855152	70855152	intergenic	intergenic	CBWD5(dist=364941),CBWD5(dist=1653)	G	T
C1_P9	chr9	72247783	72247783	intronic	intronic	APBA1	C	A
C1_P9	chr9	75956174	75956174	intergenic	intergenic	ANXA1(dist=170867),MIR6130(dist=411866)	T	C
C1_P9	chr9	76414632	76414632	ncRNA_intronic	ncRNA_intronic	MIR6130	G	A
C1_P9	chr9	78156529	78156529	ncRNA_intronic	ncRNA_intronic	MIR548H3	C	T
C1_P9	chr9	82472254	82472254	intergenic	intergenic	TLE4(dist=130458),TLE1(dist=1726344)	A	G
C1_P9	chr9	82700182	82700182	intergenic	intergenic	TLE4(dist=358386),TLE1(dist=1498416)	C	A
C1_P9	chr9	82956960	82956960	intergenic	intergenic	TLE4(dist=615164),TLE1(dist=1241638)	A	G
C1_P9	chr9	85605337	85605337	exonic	nonsynonymous SNV	RASEF	T	C
C1_P9	chr9	95808543	95808543	intergenic	intergenic	FGD3(dist=10025),SUSD3(dist=12427)	C	A
C1_P9	chr9	100668800	100668800	intronic	intronic	C9orf156	T	A
C1_P9	chr9	101342529	101342529	intronic	intronic	GABBR2	C	A
C1_P9	chr9	102887208	102887208	intronic	intronic	INVS	T	C
C1_P9	chr9	103149493	103149493	intergenic	intergenic	TEX10(dist=34234),MSANTD3(dist=40002)	C	A
C1_P9	chr9	103541626	103541626	intergenic	intergenic	MURC(dist=190957),LPPR1(dist=249405)	A	G
C1_P9	chr9	104991092	104991092	intergenic	intergenic	GRIN3A(dist=490230),LINC00587(dist=290827)	G	T
C1_P9	chr9	107629464	107629464	intronic	intronic	ABCA1	G	T
C1_P9	chr9	107650300	107650300	intronic	intronic	ABCA1	G	T
C1_P9	chr9	108819821	108819821	intergenic	intergenic	TMEM38B(dist=280929),MIR8081(dist=543388)	T	A
C1_P9	chr9	110618629	110618629	intergenic	intergenic	KLF4(dist=366582),ACTL7B(dist=998240)	C	G
C1_P9	chr9	111616333	111616333	downstream	downstream	ACTL7B	T	C
C1_P9	chr9	118698957	118698957	intergenic	intergenic	LINC00474(dist=11580),PAPPA(dist=217114)	C	A
C1_P9	chr9	125857119	125857119	intronic	intronic	RABGAP1	G	T
C1_P9	chr9	128959842	128959842	intergenic	intergenic	PBX3(dist=230187),MVB12B(dist=129281)	C	T
C1_P9	chr9	132958246	132958246	intronic	intronic	NCS1	C	T
C1_P9	chr10	3560264	3560264	intergenic	intergenic	PITRM1(dist=345231),KLF6(dist=257924)	G	T
C1_P9	chr10	4180916	4180916	intergenic	intergenic	MIR6078(dist=147465),LINC00702(dist=68152)	C	A
C1_P9	chr10	8926234	8926234	intergenic	intergenic	LINC00708(dist=615966),LINC00709(dist=391342)	C	A
C1_P9	chr10	10293979	10293979	intergenic	intergenic	LINC00709(dist=964960),SFTA1P(dist=532423)	C	G
C1_P9	chr10	13098937	13098937	intronic	intronic	CCDC3	A	T
C1_P9	chr10	14286699	14286699	intronic	intronic	FRMD4A	A	C
C1_P9	chr10	16498573	16498573	intronic	intronic	PTER	A	G
C1_P9	chr10	19482805	19482805	intronic	intronic	MALRD1	C	A
C1_P9	chr10	26038637	26038637	intergenic	intergenic	LINC00836(dist=16773),MYO3A(dist=184365)	C	T
C1_P9	chr10	26280827	26280827	intronic	intronic	MYO3A	G	T
C1_P9	chr10	32517698	32517698	intergenic	intergenic	KIF5B(dist=172327),EPC1(dist=38946)	C	T
C1_P9	chr10	32677408	32677408	intergenic	intergenic	EPC1(dist=9682),CCDC7(dist=57602)	C	T
C1_P9	chr10	33302075	33302075	intergenic	intergenic	ITGB1(dist=54782),NRP1(dist=164344)	C	T
C1_P9	chr10	35914947	35914947	intergenic	intergenic	GJD4(dist=17084),FZD8(dist=12230)	C	T
C1_P9	chr10	38469334	38469334	ncRNA_intronic	ncRNA_intronic	LOC100129055	A	T
C1_P9	chr10	44285494	44285494	ncRNA_exonic	ncRNA_exonic	HNRNPA3P1	C	T
C1_P9	chr10	46117542	46117542	intronic	intronic	ZFAND4	T	C
C1_P9	chr10	49781236	49781236	intronic	intronic	ARHGAP22	G	C
C1_P9	chr10	50803571	50803571	intergenic	intergenic	ERCC6-PGBD3(dist=55987),CHAT(dist=13570)	C	T
C1_P9	chr10	52481722	52481722	intergenic	intergenic	SGMS1(dist=97985),ASAH2B(dist=17966)	G	T
C1_P9	chr10	52554732	52554732	intergenic	intergenic	ASAH2B(dist=40163),A1CF(dist=4437)	T	C
C1_P9	chr10	53492977	53492977	intronic	intronic	PRKG1	T	G
C1_P9	chr10	55633395	55633395	intronic	intronic	PCDH15	A	T
C1_P9	chr10	56143357	56143357	intronic	intronic	PCDH15	G	T
C1_P9	chr10	57758302	57758302	intergenic	intergenic	MTRNR2L5(dist=397815),ZWINT(dist=358897)	A	G
C1_P9	chr10	58519968	58519968	intergenic	intergenic	ZWINT(dist=398934),MIR3924(dist=544271)	T	A
C1_P9	chr10	66467356	66467356	intergenic	intergenic	REEP3(dist=1082473),ANXA2P3(dist=117929)	G	T
C1_P9	chr10	66697590	66697590	intergenic	intergenic	ANXA2P3(dist=110956),CTNNA3(dist=982135)	C	A
C1_P9	chr10	73276122	73276122	intronic	intronic	CDH23	T	C
C1_P9	chr10	83792818	83792818	intronic	intronic	NRG3	G	T
C1_P9	chr10	83857052	83857052	intronic	intronic	NRG3	A	C
C1_P9	chr10	84930252	84930252	intergenic	intergenic	NRG3(dist=183317),GHITM(dist=968933)	T	A
C1_P9	chr10	92084002	92084002	intergenic	intergenic	LINC00865(dist=483384),HTR7(dist=416574)	G	A
C1_P9	chr10	93091901	93091901	ncRNA_intronic	ncRNA_intronic	LOC100188947	T	A
C1_P9	chr10	109603031	109603031	intergenic	intergenic	SORCS1(dist=678565),RNU6-53P(dist=1327384)	G	T
C1_P9	chr10	109817498	109817498	intergenic	intergenic	SORCS1(dist=893032),RNU6-53P(dist=1112917)	G	T
C1_P9	chr10	111199476	111199476	intergenic	intergenic	RNU6-53P(dist=199986),XPNPEP1(dist=425048)	C	A
C1_P9	chr10	115998318	115998318	upstream	upstream	VWA2	A	T
C1_P9	chr10	124135651	124135651	intronic	intronic	PLEKHA1	T	G
C1_P9	chr10	125198790	125198790	intergenic	intergenic	BUB3(dist=273904),GPR26(dist=227081)	G	A
C1_P9	chr10	133137835	133137835	intergenic	intergenic	TCERG1L(dist=27851),FLJ46300(dist=466899)	T	A
C1_P9	chr10	134789371	134789371	ncRNA_exonic	ncRNA_exonic	LOC399829	G	T
C1_P9	chr11	8577043	8577043	intronic	intronic	STK33	C	A
C1_P9	chr11	14730929	14730929	intronic	intronic	PDE3B	C	A
C1_P9	chr11	15017599	15017599	intergenic	intergenic	CALCA(dist=23767),CALCB(dist=77547)	G	T
C1_P9	chr11	18400462	18400462	intergenic	intergenic	GTF2H1(dist=11872),LDHA(dist=15474)	G	T
C1_P9	chr11	19369413	19369413	intergenic	intergenic	E2F8(dist=106211),NAV2(dist=2858)	A	T
C1_P9	chr11	22146988	22146988	intergenic	intergenic	NELL1(dist=549759),ANO5(dist=67734)	G	T
C1_P9	chr11	23297279	23297279	intergenic	intergenic	CCDC179(dist=415307),MIR8054(dist=143372)	G	T
C1_P9	chr11	23900330	23900330	intergenic	intergenic	MIR8054(dist=459594),LUZP2(dist=618186)	A	T
C1_P9	chr11	28774410	28774410	intergenic	intergenic	MIR8068(dist=275315),KCNA4(dist=1256878)	G	A
C1_P9	chr11	29100780	29100780	intergenic	intergenic	MIR8068(dist=601685),KCNA4(dist=930508)	T	C
C1_P9	chr11	30485633	30485633	intronic	intronic	MPPED2	T	C
C1_P9	chr11	30575043	30575043	intronic	intronic	MPPED2	C	A
C1_P9	chr11	32488453	32488453	intergenic	intergenic	WT1-AS(dist=26833),EIF3M(dist=116860)	A	T
C1_P9	chr11	32770239	32770239	intronic	intronic	CCDC73	T	A
C1_P9	chr11	33852997	33852997	intergenic	intergenic	FBXO3(dist=56926),LMO2(dist=27126)	T	C
C1_P9	chr11	35710644	35710644	intronic	intronic	TRIM44	C	A
C1_P9	chr11	37023157	37023157	intergenic	intergenic	C11orf74(dist=342316),NONE(dist=NONE)	C	A
C1_P9	chr11	38350801	38350801	intergenic	intergenic	C11orf74(dist=1669960),LRRC4C(dist=1784950)	T	C
C1_P9	chr11	38555270	38555270	intergenic	intergenic	C11orf74(dist=1874429),LRRC4C(dist=1580481)	C	A
C1_P9	chr11	38674155	38674155	intergenic	intergenic	C11orf74(dist=1993314),LRRC4C(dist=1461596)	G	A
C1_P9	chr11	38982668	38982668	intergenic	intergenic	NONE(dist=NONE),LRRC4C(dist=1153083)	G	C
C1_P9	chr11	40722222	40722222	intronic	intronic	LRRC4C	C	A
C1_P9	chr11	42019707	42019707	intergenic	intergenic	LRRC4C(dist=538521),LOC100507205(dist=189586)	A	G
C1_P9	chr11	43475191	43475191	intronic	intronic	TTC17	A	T
C1_P9	chr11	44912933	44912933	intronic	intronic	TSPAN18	C	T
C1_P9	chr11	46831286	46831286	intronic	intronic	CKAP5	G	T
C1_P9	chr11	47681679	47681679	UTR3	UTR3	AGBL2	C	G
C1_P9	chr11	49307555	49307555	intergenic	intergenic	FOLH1(dist=77333),LOC440040(dist=272525)	T	A
C1_P9	chr11	49634344	49634344	ncRNA_intronic	ncRNA_intronic	LOC440040	C	A
C1_P9	chr11	50105009	50105009	intergenic	intergenic	OR4C12(dist=100938),LOC441601(dist=133990)	T	A
C1_P9	chr11	50257474	50257474	ncRNA_exonic	ncRNA_exonic	LOC441601	G	C
C1_P9	chr11	50609606	50609606	intergenic	intergenic	LOC646813(dist=229804),OR4A5(dist=801772)	T	C
C1_P9	chr11	51178084	51178084	intergenic	intergenic	LOC646813(dist=798282),OR4A5(dist=233294)	C	T
C1_P9	chr11	58370952	58370952	ncRNA_intronic	ncRNA_intronic	ZFP91-CNTF	G	A
C1_P9	chr11	61842441	61842441	intergenic	intergenic	FTH1(dist=107309),INCENP(dist=49004)	G	A
C1_P9	chr11	61875313	61875313	intergenic	intergenic	FTH1(dist=140181),INCENP(dist=16132)	T	G
C1_P9	chr11	67340519	67340519	intergenic	intergenic	CABP2(dist=49620),GSTP1(dist=10547)	C	T
C1_P9	chr11	70947046	70947046	intergenic	intergenic	SHANK2(dist=11238),FLJ42102(dist=169746)	G	A
C1_P9	chr11	75020371	75020371	intronic	intronic	ARRB1	T	A
C1_P9	chr11	78178613	78178613	intronic	intronic	NARS2	A	T
C1_P9	chr11	80108967	80108967	intergenic	intergenic	TENM4(dist=957272),MIR4300(dist=1492816)	G	T
C1_P9	chr11	80760096	80760096	intergenic	intergenic	TENM4(dist=1608401),MIR4300(dist=841687)	G	T
C1_P9	chr11	84734914	84734914	intronic	intronic	DLG2	C	T
C1_P9	chr11	85665257	85665257	intergenic	intergenic	CCDC83(dist=34194),PICALM(dist=2957)	A	C
C1_P9	chr11	87621701	87621701	intergenic	intergenic	TMEM135(dist=581825),RAB38(dist=224714)	G	T
C1_P9	chr11	87647976	87647976	intergenic	intergenic	TMEM135(dist=608100),RAB38(dist=198439)	G	A
C1_P9	chr11	88057775	88057775	UTR3	UTR3	CTSC	G	A
C1_P9	chr11	89126247	89126247	intronic	intronic	NOX4	C	G
C1_P9	chr11	89478068	89478068	intergenic	intergenic	TRIM77(dist=27028),TRIM49(dist=52755)	T	C
C1_P9	chr11	92279026	92279026	intronic	intronic	FAT3	G	T
C1_P9	chr11	94945335	94945335	intronic	intronic	SESN3	A	T
C1_P9	chr11	95026710	95026710	intergenic	intergenic	SESN3(dist=61005),FAM76B(dist=475396)	C	T
C1_P9	chr11	97740655	97740655	intergenic	intergenic	MIR7976(dist=249760),CNTN5(dist=1151051)	C	T
C1_P9	chr11	97903879	97903879	intergenic	intergenic	MIR7976(dist=412984),CNTN5(dist=987827)	C	A
C1_P9	chr11	99373450	99373450	intronic	intronic	CNTN5	C	A
C1_P9	chr11	102339825	102339825	intergenic	intergenic	TMEM123(dist=16050),MMP7(dist=51414)	A	G
C1_P9	chr11	108121942	108121942	intronic	intronic	ATM	G	A
C1_P9	chr11	110366123	110366123	intergenic	intergenic	FDX1(dist=30515),ARHGAP20(dist=81636)	C	T
C1_P9	chr11	110438541	110438541	intergenic	intergenic	FDX1(dist=102933),ARHGAP20(dist=9218)	A	G
C1_P9	chr11	113335942	113335942	intronic	intronic	DRD2	C	A
C1_P9	chr11	129285875	129285875	intronic	intronic	BARX2	C	T
C1_P9	chr11	129588606	129588606	intergenic	intergenic	BARX2(dist=266432),TMEM45B(dist=97135)	G	T
C1_P9	chr11	130470860	130470860	intergenic	intergenic	ADAMTS15(dist=124321),MIR8052(dist=65770)	G	A
C1_P9	chr11	131260241	131260241	intronic	intronic	NTM	C	T
C1_P9	chr11	133158962	133158962	intronic	intronic	OPCML	T	G
C1_P9	chr11	134537482	134537482	intergenic	intergenic	LOC283177(dist=161927),NONE(dist=NONE)	C	T
C1_P9	chr12	817164	817164	intergenic	intergenic	NINJ2(dist=44409),WNK1(dist=44925)	A	T
C1_P9	chr12	917029	917029	intronic	intronic	WNK1	G	T
C1_P9	chr12	958070	958070	intronic	intronic	WNK1	G	A
C1_P9	chr12	4480645	4480645	intronic	intronic	FGF23	G	T
C1_P9	chr12	6713589	6713589	intronic	intronic	CHD4	C	T
C1_P9	chr12	12046376	12046376	ncRNA_UTR3	ncRNA_UTR3	ETV6	G	A
C1_P9	chr12	14971177	14971177	intronic	intronic	C12orf60	A	C
C1_P9	chr12	21746936	21746936	intronic	intronic	GYS2	T	C
C1_P9	chr12	22008117	22008117	intronic	intronic	ABCC9	A	T
C1_P9	chr12	29012059	29012059	intergenic	intergenic	CCDC91(dist=308960),FAR2(dist=289877)	C	A
C1_P9	chr12	29399963	29399963	intronic	intronic	FAR2	C	A
C1_P9	chr12	30247732	30247732	intergenic	intergenic	TMTC1(dist=310040),IPO8(dist=534183)	C	A
C1_P9	chr12	33275354	33275354	intergenic	intergenic	PKP2(dist=225574),SYT10(dist=252994)	A	T
C1_P9	chr12	38824273	38824273	intergenic	intergenic	ALG10B(dist=100745),CPNE8(dist=221729)	C	T
C1_P9	chr12	39444933	39444933	intergenic	intergenic	CPNE8(dist=145513),KIF21A(dist=242097)	A	G
C1_P9	chr12	42467546	42467546	intergenic	intergenic	PDZRN4(dist=499154),GXYLT1(dist=8102)	C	A
C1_P9	chr12	43440193	43440193	intergenic	intergenic	PRICKLE1(dist=456621),ADAMTS20(dist=307819)	C	T
C1_P9	chr12	47731128	47731128	intergenic	intergenic	PCED1B(dist=100682),RPAP3(dist=324587)	C	T
C1_P9	chr12	58631187	58631187	intergenic	intergenic	XRCC6BP1(dist=280135),LRIG3(dist=634750)	A	G
C1_P9	chr12	60905543	60905543	intergenic	intergenic	SLC16A7(dist=721908),FAM19A2(dist=1196486)	G	T
C1_P9	chr12	61125439	61125439	intergenic	intergenic	SLC16A7(dist=941804),FAM19A2(dist=976590)	G	T
C1_P9	chr12	61711968	61711968	intergenic	intergenic	SLC16A7(dist=1528333),FAM19A2(dist=390061)	C	A
C1_P9	chr12	62284982	62284982	intronic	intronic	FAM19A2	G	T
C1_P9	chr12	70257168	70257168	intergenic	intergenic	RAB3IP(dist=40184),CNOT2(dist=379606)	T	A
C1_P9	chr12	70539019	70539019	intergenic	intergenic	RAB3IP(dist=322035),CNOT2(dist=97755)	C	A
C1_P9	chr12	73279526	73279526	intergenic	intergenic	TRHDE(dist=220104),LOC100507377(dist=1247430)	C	A
C1_P9	chr12	74233634	74233634	intergenic	intergenic	TRHDE(dist=1174212),LOC100507377(dist=293322)	G	A
C1_P9	chr12	79323921	79323921	intronic	intronic	SYT1	T	A
C1_P9	chr12	80645634	80645634	intronic	intronic	OTOGL	C	A
C1_P9	chr12	84365593	84365593	intergenic	intergenic	TMTC2(dist=837526),SLC6A15(dist=887674)	T	A
C1_P9	chr12	86302329	86302329	intergenic	intergenic	NTS(dist=25559),MGAT4C(dist=70708)	G	T
C1_P9	chr12	87817783	87817783	intergenic	intergenic	MGAT4C(dist=585102),MKRN9P(dist=358880)	T	G
C1_P9	chr12	89167277	89167277	intergenic	intergenic	KITLG(dist=193027),LOC728084(dist=237626)	A	C
C1_P9	chr12	96389047	96389047	intronic	intronic	HAL	T	C
C1_P9	chr12	97759664	97759664	intergenic	intergenic	NEDD1(dist=412195),RMST(dist=99135)	A	C
C1_P9	chr12	98490422	98490422	intergenic	intergenic	MIR4303(dist=101196),SLC9A7P1(dist=357197)	G	T
C1_P9	chr12	98697435	98697435	intergenic	intergenic	MIR4303(dist=308209),SLC9A7P1(dist=150184)	G	T
C1_P9	chr12	99526753	99526753	intronic	intronic	ANKS1B	T	C
C1_P9	chr12	102345967	102345967	intergenic	intergenic	DRAM1(dist=28566),CCDC53(dist=60750)	C	A
C1_P9	chr12	102885772	102885772	intergenic	intergenic	IGF1(dist=11394),LINC00485(dist=317289)	G	A
C1_P9	chr12	103392138	103392138	intergenic	intergenic	ASCL1(dist=37844),NONE(dist=NONE)	G	A
C1_P9	chr12	104443449	104443449	intronic	intronic	GLT8D2	G	A
C1_P9	chr12	108013079	108013079	intronic	intronic	BTBD11	C	A
C1_P9	chr12	108313155	108313155	intergenic	intergenic	LOC728739(dist=15607),WSCD2(dist=210356)	C	T
C1_P9	chr12	109792626	109792626	intergenic	intergenic	FOXN4(dist=45601),MYO1H(dist=33898)	G	T
C1_P9	chr12	113014302	113014302	intergenic	intergenic	PTPN11(dist=66585),RPH3A(dist=215247)	C	A
C1_P9	chr12	115526909	115526909	intergenic	intergenic	TBX3(dist=404940),MED13L(dist=869472)	A	C
C1_P9	chr12	119989683	119989683	intergenic	intergenic	CCDC60(dist=10831),TMEM233(dist=41581)	C	T
C1_P9	chr12	124622322	124622322	intronic	intronic	ZNF664-FAM101A	G	T
C1_P9	chr12	126080797	126080797	intronic	intronic	TMEM132B	T	C
C1_P9	chr12	126680012	126680012	intergenic	intergenic	LINC00939(dist=212092),LOC100128554(dist=247015)	G	T
C1_P9	chr12	127323745	127323745	intergenic	intergenic	LINC00944(dist=66937),LOC440117(dist=30295)	G	T
C1_P9	chr12	129492073	129492073	intergenic	intergenic	GLT1D1(dist=22564),TMEM132D(dist=64198)	G	T
C1_P9	chr12	129559830	129559830	intronic	intronic	TMEM132D	G	T
C1_P9	chr12	129701595	129701595	intronic	intronic	TMEM132D	G	T
C1_P9	chr12	131801828	131801828	intergenic	intergenic	LOC116437(dist=104352),LOC338797(dist=30187)	C	A
C1_P9	chr13	20498741	20498741	intergenic	intergenic	ZMYM5(dist=60965),ZMYM2(dist=34069)	G	T
C1_P9	chr13	20806275	20806275	intronic	intronic	GJB6	C	T
C1_P9	chr13	22820110	22820110	ncRNA_intronic	ncRNA_intronic	LINC00540	T	C
C1_P9	chr13	23249429	23249429	intergenic	intergenic	LINC00540(dist=398770),BASP1P1(dist=221740)	T	G
C1_P9	chr13	25091501	25091501	intergenic	intergenic	PARP4(dist=4553),TPTE2P6(dist=62845)	C	A
C1_P9	chr13	27243823	27243823	intronic	intronic	WASF3	G	C
C1_P9	chr13	36997508	36997508	intergenic	intergenic	SPG20(dist=53191),CCNA1(dist=8459)	G	A
C1_P9	chr13	37044110	37044110	intergenic	intergenic	CCNA1(dist=27091),SERTM1(dist=203939)	C	T
C1_P9	chr13	37109383	37109383	intergenic	intergenic	CCNA1(dist=92364),SERTM1(dist=138666)	G	A
C1_P9	chr13	38133621	38133621	intergenic	intergenic	LINC00547(dist=7948),POSTN(dist=3098)	C	T
C1_P9	chr13	39262382	39262382	exonic	nonsynonymous SNV	FREM2	G	A
C1_P9	chr13	39724696	39724696	intergenic	intergenic	NHLRC3(dist=100452),LHFP(dist=192333)	G	T
C1_P9	chr13	44889498	44889498	intergenic	intergenic	MIR8079(dist=119162),SERP2(dist=58480)	C	T
C1_P9	chr13	45723506	45723506	intronic	intronic	GTF2F2	A	G
C1_P9	chr13	46883390	46883390	intergenic	intergenic	LINC00563(dist=11411),KIAA0226L(dist=32745)	C	A
C1_P9	chr13	53865337	53865337	intergenic	intergenic	OLFM4(dist=239141),LINC00558(dist=524217)	C	G
C1_P9	chr13	55230098	55230098	intergenic	intergenic	MIR1297(dist=343915),MIR5007(dist=518491)	C	T
C1_P9	chr13	56860392	56860392	intergenic	intergenic	MIR5007(dist=1111709),PRR20A(dist=854660)	G	A
C1_P9	chr13	57676935	57676935	intergenic	intergenic	MIR5007(dist=1928252),PRR20A(dist=38117)	G	A
C1_P9	chr13	58531330	58531330	intergenic	intergenic	PCDH17(dist=228265),DIAPH3(dist=1708391)	C	A
C1_P9	chr13	61626765	61626765	intergenic	intergenic	LINC00378(dist=356831),MIR3169(dist=147167)	T	C
C1_P9	chr13	63312882	63312882	intergenic	intergenic	LINC00358(dist=709201),LINC00395(dist=928933)	G	T
C1_P9	chr13	64180620	64180620	intergenic	intergenic	LINC00358(dist=1576939),LINC00395(dist=61195)	G	T
C1_P9	chr13	69106174	69106174	intergenic	intergenic	PCDH9(dist=1301706),LINC00550(dist=329243)	C	A
C1_P9	chr13	69330474	69330474	intergenic	intergenic	PCDH9(dist=1526006),LINC00550(dist=104943)	A	G
C1_P9	chr13	69346384	69346384	intergenic	intergenic	PCDH9(dist=1541916),LINC00550(dist=89033)	C	A
C1_P9	chr13	69874181	69874181	intergenic	intergenic	LINC00550(dist=414724),KLHL1(dist=400544)	G	C
C1_P9	chr13	72005178	72005178	intergenic	intergenic	LINC00348(dist=262629),DACH1(dist=6920)	T	A
C1_P9	chr13	79054464	79054464	ncRNA_intronic	ncRNA_intronic	RNF219-AS1	G	A
C1_P9	chr13	79772774	79772774	intergenic	intergenic	LINC00331(dist=358589),RBM26(dist=120229)	A	T
C1_P9	chr13	80171034	80171034	intergenic	intergenic	NDFIP2(dist=40822),LINC01080(dist=414178)	C	T
C1_P9	chr13	81731082	81731082	intergenic	intergenic	SPRY2(dist=815996),NONE(dist=NONE)	A	T
C1_P9	chr13	84851589	84851589	ncRNA_intronic	ncRNA_intronic	LINC00333	T	G
C1_P9	chr13	86228985	86228985	intergenic	intergenic	LINC00351(dist=110188),SLITRK6(dist=137937)	A	T
C1_P9	chr13	86602937	86602937	intergenic	intergenic	SLITRK6(dist=229454),MIR4500HG(dist=1493305)	C	T
C1_P9	chr13	86737459	86737459	intergenic	intergenic	SLITRK6(dist=363976),MIR4500HG(dist=1358783)	G	A
C1_P9	chr13	88225272	88225272	ncRNA_intronic	ncRNA_intronic	MIR4500HG	A	C
C1_P9	chr13	88287365	88287365	ncRNA_intronic	ncRNA_intronic	MIR4500HG	A	T
C1_P9	chr13	88455344	88455344	ncRNA_intronic	ncRNA_intronic	LINC00397	G	T
C1_P9	chr13	90044830	90044830	intergenic	intergenic	LINC00433(dist=847066),LINC00353(dist=156218)	T	A
C1_P9	chr13	90066246	90066246	intergenic	intergenic	LINC00433(dist=868482),LINC00353(dist=134802)	G	T
C1_P9	chr13	90285535	90285535	intergenic	intergenic	LINC00353(dist=68868),LINC00559(dist=426966)	G	T
C1_P9	chr13	90715806	90715806	ncRNA_intronic	ncRNA_intronic	LINC00559	T	A
C1_P9	chr13	91357655	91357655	intergenic	intergenic	MIR622(dist=474124),LINC00410(dist=185553)	G	T
C1_P9	chr13	91445451	91445451	intergenic	intergenic	MIR622(dist=561920),LINC00410(dist=97757)	T	A
C1_P9	chr13	94120121	94120121	intronic	intronic	GPC6	G	A
C1_P9	chr13	98709184	98709184	intergenic	intergenic	IPO5(dist=32634),FARP1(dist=85632)	G	A
C1_P9	chr13	105275893	105275893	intergenic	intergenic	MIR548AS(dist=1341045),DAOA-AS1(dist=835513)	T	G
C1_P9	chr13	106927615	106927615	intergenic	intergenic	LINC00343(dist=513472),LINC00460(dist=101296)	G	T
C1_P9	chr13	107238392	107238392	intergenic	intergenic	ARGLU1(dist=17878),LINC00551(dist=31766)	C	A
C1_P9	chr13	107675124	107675124	intergenic	intergenic	LINC00443(dist=350596),FAM155A(dist=145755)	T	G
C1_P9	chr13	109763744	109763744	intronic	intronic	MYO16	A	T
C1_P9	chr13	112868559	112868559	intergenic	intergenic	LINC01070(dist=13243),SPACA7(dist=162092)	T	G
C1_P9	chr14	19193680	19193680	intergenic	intergenic	NONE(dist=NONE),OR11H12(dist=183914)	A	C
C1_P9	chr14	19960206	19960206	intergenic	intergenic	BMS1P18(dist=55634),POTEM(dist=23748)	A	T
C1_P9	chr14	20069490	20069490	intergenic	intergenic	POTEM(dist=49218),OR11H2(dist=111573)	T	G
C1_P9	chr14	24664389	24664389	intronic	intronic	TM9SF1	A	G
C1_P9	chr14	24992648	24992648	intergenic	intergenic	CMA1(dist=15177),CTSG(dist=50076)	C	A
C1_P9	chr14	25884734	25884734	intergenic	intergenic	STXBP6(dist=365639),NOVA1(dist=1030355)	T	A
C1_P9	chr14	28749024	28749024	intergenic	intergenic	LINC00645(dist=640182),FOXG1(dist=487254)	G	T
C1_P9	chr14	34945989	34945989	intergenic	intergenic	SPTSSA(dist=14521),EAPP(dist=39146)	G	A
C1_P9	chr14	35116963	35116963	intergenic	intergenic	SNX6(dist=17597),CFL2(dist=62625)	A	C
C1_P9	chr14	36282304	36282304	intergenic	intergenic	RALGAPA1(dist=3872),BRMS1L(dist=13293)	A	C
C1_P9	chr14	36472524	36472524	intergenic	intergenic	BRMS1L(dist=131355),LINC00609(dist=67109)	T	A
C1_P9	chr14	37831719	37831719	intronic	intronic	MIPOL1	G	T
C1_P9	chr14	41173974	41173974	intergenic	intergenic	FBXO33(dist=1272270),LOC644919(dist=249942)	G	T
C1_P9	chr14	41293144	41293144	intergenic	intergenic	FBXO33(dist=1391440),LOC644919(dist=130772)	C	G
C1_P9	chr14	43711891	43711891	intergenic	intergenic	LRFN5(dist=1338139),FSCB(dist=1261463)	A	G
C1_P9	chr14	44753094	44753094	intergenic	intergenic	NONE(dist=NONE),FSCB(dist=220260)	C	A
C1_P9	chr14	45321372	45321372	intergenic	intergenic	FSCB(dist=344873),C14orf28(dist=45135)	C	T
C1_P9	chr14	46119524	46119524	intergenic	intergenic	MIS18BP1(dist=396919),LINC00871(dist=413838)	G	T
C1_P9	chr14	47067574	47067574	intergenic	intergenic	LINC00871(dist=96470),RPL10L(dist=52646)	T	A
C1_P9	chr14	47186590	47186590	intergenic	intergenic	RPL10L(dist=65562),MDGA2(dist=122236)	G	T
C1_P9	chr14	51736004	51736004	intergenic	intergenic	TMX1(dist=11632),LINC00640(dist=64107)	G	T
C1_P9	chr14	60937543	60937543	intronic	intronic	C14orf39	G	A
C1_P9	chr14	62131950	62131950	intergenic	intergenic	FLJ22447(dist=10519),HIF1A-AS1(dist=15809)	G	A
C1_P9	chr14	63708974	63708974	intronic	intronic	RHOJ	C	A
C1_P9	chr14	70942760	70942760	ncRNA_intronic	ncRNA_intronic	ADAM20P1	C	T
C1_P9	chr14	71361484	71361484	intergenic	intergenic	MAP3K9(dist=85596),PCNX(dist=12638)	G	T
C1_P9	chr14	73453644	73453644	UTR5	UTR5	ZFYVE1	C	A
C1_P9	chr14	75249715	75249715	intronic	intronic	YLPM1	T	G
C1_P9	chr14	75655910	75655910	intergenic	intergenic	TMED10(dist=12561),FOS(dist=89571)	G	T
C1_P9	chr14	78404111	78404111	intergenic	intergenic	ADCK1(dist=3814),NONE(dist=NONE)	G	A
C1_P9	chr14	80560651	80560651	intergenic	intergenic	NRXN3(dist=226018),DIO2(dist=103217)	G	A
C1_P9	chr14	82895867	82895867	intergenic	intergenic	SEL1L(dist=895662),NONE(dist=NONE)	C	A
C1_P9	chr14	83238858	83238858	intergenic	intergenic	SEL1L(dist=1238653),NONE(dist=NONE)	C	T
C1_P9	chr14	85249591	85249591	intergenic	intergenic	NONE(dist=NONE),LINC00911(dist=610632)	C	T
C1_P9	chr14	90916078	90916078	intergenic	intergenic	CALM1(dist=41459),LINC00642(dist=5496)	C	A
C1_P9	chr14	91834471	91834471	intronic	intronic	CCDC88C	A	G
C1_P9	chr14	92262377	92262377	intronic	intronic	TC2N	T	C
C1_P9	chr14	93559631	93559631	intronic	intronic	ITPK1	G	A
C1_P9	chr14	93924815	93924815	intronic	intronic	UNC79	G	A
C1_P9	chr14	94019330	94019330	intronic	intronic	UNC79	C	A
C1_P9	chr14	94317535	94317535	intergenic	intergenic	PRIMA1(dist=62769),FAM181A-AS1(dist=53541)	T	A
C1_P9	chr14	94697380	94697380	intronic	intronic	PPP4R4	C	G
C1_P9	chr14	102148659	102148659	intergenic	intergenic	DIO3(dist=118870),LINC00239(dist=48115)	C	T
C1_P9	chr14	103608488	103608488	intergenic	intergenic	TNFAIP2(dist=4712),LINC00605(dist=45070)	C	A
C1_P9	chr14	104648405	104648405	intergenic	intergenic	KIF26A(dist=1170),C14orf180(dist=397616)	G	T
C1_P9	chr14	105834615	105834615	intronic	intronic	PACS2	C	A
C1_P9	chr15	20636792	20636792	ncRNA_intronic	ncRNA_intronic	HERC2P3	T	C
C1_P9	chr15	23680784	23680784	intergenic	intergenic	GOLGA8S(dist=67313),MIR4508(dist=126425)	C	T
C1_P9	chr15	23952272	23952272	intergenic	intergenic	NDN(dist=19822),PWRN2(dist=457654)	G	A
C1_P9	chr15	24119343	24119343	intergenic	intergenic	NDN(dist=186893),PWRN2(dist=290583)	G	A
C1_P9	chr15	25418687	25418687	downstream	downstream	SNORD115-2	G	T
C1_P9	chr15	28830399	28830399	intergenic	intergenic	GOLGA8G(dist=52256),HERC2P9(dist=69189)	C	T
C1_P9	chr15	30328308	30328308	intergenic	intergenic	TJP1(dist=213602),GOLGA8J(dist=46850)	G	A
C1_P9	chr15	32083029	32083029	intergenic	intergenic	OTUD7A(dist=135487),CHRNA7(dist=239657)	A	G
C1_P9	chr15	32738106	32738106	intronic	intronic	GOLGA8O	A	C
C1_P9	chr15	33652685	33652685	intronic	intronic	RYR3	C	A
C1_P9	chr15	34861474	34861474	intergenic	intergenic	NONE(dist=NONE),NONE(dist=NONE)	T	C
C1_P9	chr15	39261825	39261825	intergenic	intergenic	C15orf53(dist=269586),C15orf54(dist=281060)	G	T
C1_P9	chr15	52738943	52738943	intronic	intronic	MYO5A	C	T
C1_P9	chr15	54183240	54183240	intergenic	intergenic	WDR72(dist=131381),UNC13C(dist=121861)	C	T
C1_P9	chr15	55159766	55159766	intergenic	intergenic	UNC13C(dist=238960),RSL24D1(dist=313746)	C	T
C1_P9	chr15	55314084	55314084	intergenic	intergenic	UNC13C(dist=393278),RSL24D1(dist=159428)	A	G
C1_P9	chr15	58734226	58734226	intronic	intronic	LIPC	C	T
C1_P9	chr15	60069961	60069961	intergenic	intergenic	BNIP2(dist=88319),FOXB1(dist=226460)	C	A
C1_P9	chr15	62023460	62023460	intergenic	intergenic	RORA(dist=501958),VPS13C(dist=121130)	G	T
C1_P9	chr15	64479888	64479888	intronic	intronic	CSNK1G1	C	A
C1_P9	chr15	69248855	69248855	ncRNA_intronic	ncRNA_intronic	MIR548H4	C	T
C1_P9	chr15	72962693	72962693	intergenic	intergenic	GOLGA6B(dist=2955),HIGD2B(dist=5430)	A	G
C1_P9	chr15	77803311	77803311	intergenic	intergenic	HMG20A(dist=25366),LINGO1(dist=102058)	G	T
C1_P9	chr15	79090737	79090737	intronic	intronic	ADAMTS7	A	T
C1_P9	chr15	83579158	83579158	intronic	intronic	HOMER2	G	A
C1_P9	chr15	84686469	84686469	intronic	intronic	ADAMTSL3	C	T
C1_P9	chr15	90246590	90246590	UTR3	UTR3	WDR93	G	A
C1_P9	chr15	93337382	93337382	intergenic	intergenic	FAM174B(dist=138351),ASB9P1(dist=1332)	G	C
C1_P9	chr15	93395825	93395825	intergenic	intergenic	ASB9P1(dist=55487),LOC100507217(dist=30248)	C	A
C1_P9	chr15	93986732	93986732	intergenic	intergenic	RGMA(dist=354289),MCTP2(dist=854698)	A	G
C1_P9	chr15	95049388	95049388	intergenic	intergenic	MCTP2(dist=22207),LOC440311(dist=349204)	T	C
C1_P9	chr15	95976763	95976763	ncRNA_intronic	ncRNA_intronic	LINC00924	G	T
C1_P9	chr15	96734634	96734634	intergenic	intergenic	LINC00924(dist=683558),NR2F2-AS1(dist=74982)	C	A
C1_P9	chr15	98100889	98100889	intergenic	intergenic	SPATA8(dist=772044),LINC00923(dist=184957)	G	T
C1_P9	chr15	98359288	98359288	ncRNA_intronic	ncRNA_intronic	LINC00923	G	T
C1_P9	chr15	99651051	99651051	intronic	intronic	SYNM	G	A
C1_P9	chr16	703914	703914	intronic	intronic	WDR90	T	G
C1_P9	chr16	1182031	1182031	intergenic	intergenic	C1QTNF8(dist=35787),CACNA1H(dist=21210)	C	T
C1_P9	chr16	4287715	4287715	intronic	intronic	SRL	G	T
C1_P9	chr16	6721989	6721989	intronic	intronic	RBFOX1	A	T
C1_P9	chr16	14909202	14909202	intergenic	intergenic	NPIPA3(dist=49887),ABCC6P2(dist=7087)	C	T
C1_P9	chr16	15445310	15445310	intergenic	intergenic	MIR3180-4(dist=196451),NPIPA5(dist=12171)	A	T
C1_P9	chr16	17253859	17253859	intronic	intronic	XYLT1	G	T
C1_P9	chr16	17704636	17704636	intergenic	intergenic	XYLT1(dist=139898),NPIPA7(dist=707140)	C	G
C1_P9	chr16	22882555	22882555	intronic	intronic	HS3ST2	C	A
C1_P9	chr16	24077517	24077517	intronic	intronic	PRKCB	G	T
C1_P9	chr16	28598179	28598179	intronic	intronic	CCDC101	G	C
C1_P9	chr16	29352962	29352962	ncRNA_intronic	ncRNA_intronic	SNX29P2	C	A
C1_P9	chr16	32659385	32659385	intergenic	intergenic	LOC390705(dist=358083),TP53TG3(dist=25464)	G	C
C1_P9	chr16	34407674	34407674	intergenic	intergenic	UBE2MP1(dist=2912),LOC283914(dist=190113)	C	T
C1_P9	chr16	34522196	34522196	intergenic	intergenic	UBE2MP1(dist=117434),LOC283914(dist=75591)	G	A
C1_P9	chr16	35166992	35166992	intergenic	intergenic	FLJ26245(dist=175997),NONE(dist=NONE)	G	T
C1_P9	chr16	46916692	46916692	intergenic	intergenic	C16orf87(dist=51618),GPT2(dist=1616)	T	C
C1_P9	chr16	52513015	52513015	intronic	intronic	TOX3	G	T
C1_P9	chr16	56322860	56322860	intronic	intronic	GNAO1	T	G
C1_P9	chr16	58425662	58425662	upstream	upstream	GINS3	C	A
C1_P9	chr16	58482622	58482622	intergenic	intergenic	GINS3(dist=42574),NDRG4(dist=14927)	G	A
C1_P9	chr16	66879234	66879234	intronic	intronic	CA7	C	T
C1_P9	chr16	70203301	70203301	intergenic	intergenic	PDPR(dist=8117),CLEC18C(dist=4627)	G	A
C1_P9	chr16	74946960	74946960	intronic	intronic	WDR59	C	T
C1_P9	chr16	75980710	75980710	intergenic	intergenic	TERF2IP(dist=289369),CNTNAP4(dist=330466)	C	A
C1_P9	chr16	79305795	79305795	intergenic	intergenic	WWOX(dist=59231),MAF(dist=321950)	C	A
C1_P9	chr16	83690413	83690413	intronic	intronic	CDH13	T	G
C1_P9	chr17	10930137	10930137	intergenic	intergenic	PIRT(dist=188719),SHISA6(dist=214603)	A	T
C1_P9	chr17	11409002	11409002	intronic	intronic	SHISA6	G	T
C1_P9	chr17	18062113	18062113	intronic	intronic	MYO15A	T	G
C1_P9	chr17	21781242	21781242	intergenic	intergenic	C17orf51(dist=326301),FAM27L(dist=44128)	G	T
C1_P9	chr17	22244009	22244009	intergenic	intergenic	MTRNR2L1(dist=220018),NONE(dist=NONE)	G	T
C1_P9	chr17	27207859	27207859	exonic	nonsynonymous SNV	FLOT2	G	C
C1_P9	chr17	32128948	32128948	intronic	intronic	ASIC2	A	T
C1_P9	chr17	32386346	32386346	intronic	intronic	ASIC2	A	C
C1_P9	chr17	35372405	35372405	intronic	intronic	AATF	C	A
C1_P9	chr17	37005816	37005816	downstream	downstream	RPL23	C	G
C1_P9	chr17	39452275	39452275	intergenic	intergenic	KRTAP9-7(dist=19816),KRTAP29-1(dist=5803)	C	T
C1_P9	chr17	47533705	47533705	intergenic	intergenic	PHB(dist=41438),NGFR(dist=38950)	A	G
C1_P9	chr17	49059490	49059490	intronic	intronic	SPAG9	G	T
C1_P9	chr17	52885619	52885619	intergenic	intergenic	KIF2B(dist=983046),TOM1L1(dist=92433)	C	T
C1_P9	chr17	55910728	55910728	intergenic	intergenic	CCDC182(dist=88038),MRPS23(dist=5559)	T	G
C1_P9	chr17	65726326	65726326	intronic	intronic	NOL11	C	T
C1_P9	chr17	69734128	69734128	intergenic	intergenic	CASC17(dist=535808),SOX9-AS1(dist=333055)	C	A
C1_P9	chr17	71552762	71552762	intronic	intronic	SDK2	C	G
C1_P9	chr17	71995530	71995530	intergenic	intergenic	LINC00469(dist=170854),RPL38(dist=204265)	T	G
C1_P9	chr17	77003810	77003810	intronic	intronic	CANT1	C	T
C1_P9	chr17	79875652	79875652	intronic	intronic	SIRT7	C	A
C1_P9	chr17	81100437	81100437	intergenic	intergenic	METRNL(dist=47846),FLJ43681(dist=74229)	A	G
C1_P9	chr18	2101555	2101555	intergenic	intergenic	LINC00470(dist=741925),METTL4(dist=435969)	C	A
C1_P9	chr18	4481422	4481422	intergenic	intergenic	DLGAP1(dist=26156),C18orf42(dist=662250)	A	C
C1_P9	chr18	4973446	4973446	intergenic	intergenic	DLGAP1(dist=518180),C18orf42(dist=170226)	C	T
C1_P9	chr18	10212720	10212720	intergenic	intergenic	VAPA(dist=252702),APCDD1(dist=241905)	C	T
C1_P9	chr18	11280967	11280967	intergenic	intergenic	PIEZO2(dist=132206),SLC35G4(dist=328590)	G	C
C1_P9	chr18	25216558	25216558	intergenic	intergenic	CHST9(dist=451256),CDH2(dist=314372)	A	C
C1_P9	chr18	27179235	27179235	intergenic	intergenic	CDH2(dist=1421790),MIR302F(dist=699641)	C	A
C1_P9	chr18	29483946	29483946	intronic	intronic	TRAPPC8	C	A
C1_P9	chr18	30357403	30357403	intergenic	intergenic	KLHL14(dist=4429),CCDC178(dist=159963)	T	A
C1_P9	chr18	30507935	30507935	intergenic	intergenic	KLHL14(dist=154961),CCDC178(dist=9431)	T	A
C1_P9	chr18	35561462	35561462	intergenic	intergenic	MIR4318(dist=324284),LINC00669(dist=1225426)	A	T
C1_P9	chr18	37669983	37669983	intergenic	intergenic	LINC00669(dist=338024),KC6(dist=1390253)	G	C
C1_P9	chr18	37822044	37822044	intergenic	intergenic	LINC00669(dist=490085),KC6(dist=1238192)	G	A
C1_P9	chr18	40083726	40083726	ncRNA_intronic	ncRNA_intronic	LINC00907	T	A
C1_P9	chr18	41052802	41052802	intergenic	intergenic	SYT4(dist=195187),SETBP1(dist=1207336)	A	T
C1_P9	chr18	41068505	41068505	intergenic	intergenic	SYT4(dist=210890),SETBP1(dist=1191633)	G	T
C1_P9	chr18	41778723	41778723	intergenic	intergenic	SYT4(dist=921108),SETBP1(dist=481415)	T	A
C1_P9	chr18	42584573	42584573	intronic	intronic	SETBP1	C	A
C1_P9	chr18	43858397	43858397	intergenic	intergenic	C18orf25(dist=11442),RNF165(dist=55790)	C	T
C1_P9	chr18	44121108	44121108	intronic	intronic	LOXHD1	T	G
C1_P9	chr18	56978897	56978897	intronic	intronic	CPLX4	A	G
C1_P9	chr18	57136195	57136195	intronic	intronic	CCBE1	G	C
C1_P9	chr18	58126658	58126658	intergenic	intergenic	MC4R(dist=86657),CDH20(dist=1031117)	G	A
C1_P9	chr18	58640852	58640852	intergenic	intergenic	MC4R(dist=600851),CDH20(dist=516923)	T	A
C1_P9	chr18	61671712	61671712	intergenic	intergenic	SERPINB8(dist=15104),LINC00305(dist=75531)	T	A
C1_P9	chr18	63325218	63325218	intergenic	intergenic	LOC284294(dist=1234391),CDH7(dist=92270)	C	A
C1_P9	chr18	64149943	64149943	intergenic	intergenic	CDH7(dist=601768),CDH19(dist=18481)	A	G
C1_P9	chr18	66150796	66150796	intergenic	intergenic	LOC643542(dist=583940),TMX3(dist=190129)	C	G
C1_P9	chr18	66478448	66478448	intronic	intronic	CCDC102B	C	T
C1_P9	chr18	68992609	68992609	intergenic	intergenic	GTSCR1(dist=674516),LOC100505776(dist=194591)	G	T
C1_P9	chr18	69427568	69427568	intergenic	intergenic	LOC100505776(dist=181376),CBLN2(dist=776347)	C	A
C1_P9	chr18	69905745	69905745	intergenic	intergenic	LOC100505776(dist=659553),CBLN2(dist=298170)	G	T
C1_P9	chr18	71058865	71058865	intergenic	intergenic	LOC100505817(dist=41741),FBXO15(dist=681723)	G	A
C1_P9	chr18	71058866	71058866	intergenic	intergenic	LOC100505817(dist=41742),FBXO15(dist=681722)	G	A
C1_P9	chr18	71768053	71768053	intronic	intronic	FBXO15	T	C
C1_P9	chr19	3414904	3414904	intronic	intronic	NFIC	C	G
C1_P9	chr19	3870535	3870535	intergenic	intergenic	ZFR2(dist=1508),ATCAY(dist=10083)	G	T
C1_P9	chr19	8661902	8661902	exonic	nonsynonymous SNV	ADAMTS10	C	A
C1_P9	chr19	8890899	8890899	intergenic	intergenic	OR2Z1(dist=48528),ZNF558(dist=29483)	C	G
C1_P9	chr19	9197293	9197293	intergenic	intergenic	MUC16(dist=105275),OR1M1(dist=6628)	G	C
C1_P9	chr19	15423941	15423941	intergenic	intergenic	BRD4(dist=32679),AKAP8(dist=40391)	G	T
C1_P9	chr19	15469536	15469536	intronic	intronic	AKAP8	T	A
C1_P9	chr19	20892161	20892161	intergenic	intergenic	ZNF626(dist=47759),ZNF85(dist=213898)	T	A
C1_P9	chr19	22940344	22940344	exonic	synonymous SNV	ZNF99	A	G
C1_P9	chr19	28387618	28387618	intergenic	intergenic	LINC00662(dist=102770),LINC00906(dist=1068420)	G	T
C1_P9	chr19	37759693	37759693	ncRNA_exonic	ncRNA_exonic	LOC284412	C	A
C1_P9	chr19	40096675	40096675	intronic	intronic	LGALS13	C	T
C1_P9	chr19	48542531	48542531	exonic	synonymous SNV	CABP5	G	A
C1_P9	chr19	54700035	54700035	intergenic	intergenic	TSEN34(dist=1641),RPS9(dist=4691)	C	T
C1_P9	chr19	55348265	55348265	intronic	intronic	KIR2DS4	C	T
C1_P9	chr19	56278973	56278973	intergenic	intergenic	RFPL4A(dist=4432),RFPL4AL1(dist=4198)	A	G
C1_P9	chr20	127014	127014	downstream	downstream	DEFB126	G	T
C1_P9	chr20	1070748	1070748	intergenic	intergenic	RSPO4(dist=87841),PSMF1(dist=23158)	A	G
C1_P9	chr20	21306077	21306077	intronic	intronic	XRN2	A	C
C1_P9	chr20	31406811	31406811	upstream	upstream	MAPRE1	G	T
C1_P9	chr20	37793974	37793974	intergenic	intergenic	DHX35(dist=125608),LOC339568(dist=48450)	G	T
C1_P9	chr20	39949636	39949636	intergenic	intergenic	ZHX3(dist=20897),LPIN3(dist=19924)	C	A
C1_P9	chr20	40809468	40809468	intronic	intronic	PTPRT	C	T
C1_P9	chr20	41280706	41280706	intronic	intronic	PTPRT	A	T
C1_P9	chr20	45682863	45682863	intronic	intronic	EYA2	C	T
C1_P9	chr20	46946237	46946237	intergenic	intergenic	LOC101060004(dist=333180),LINC00494(dist=42417)	C	A
C1_P9	chr20	52194453	52194453	intronic	intronic	ZNF217	C	T
C1_P9	chr20	62274478	62274478	intronic	intronic	STMN3	G	A
C1_P9	chr21	9930103	9930103	ncRNA_intronic	ncRNA_intronic	TEKT4P2	T	C
C1_P9	chr21	14404901	14404901	intergenic	intergenic	NONE(dist=NONE),ANKRD30BP2(dist=5586)	G	A
C1_P9	chr21	14593732	14593732	intergenic	intergenic	ANKRD30BP2(dist=103161),MIR3156-3(dist=184973)	T	C
C1_P9	chr21	18103239	18103239	intergenic	intergenic	LINC00478(dist=121145),C21orf37(dist=707969)	C	A
C1_P9	chr21	18370302	18370302	intergenic	intergenic	LINC00478(dist=388208),C21orf37(dist=440906)	C	G
C1_P9	chr21	18549236	18549236	intergenic	intergenic	LINC00478(dist=567142),C21orf37(dist=261972)	C	A
C1_P9	chr21	19833722	19833722	intergenic	intergenic	TMPRSS15(dist=57752),LOC101927797(dist=99861)	A	T
C1_P9	chr21	20849600	20849600	intergenic	intergenic	LOC101927797(dist=717470),LINC00320(dist=1265308)	C	A
C1_P9	chr21	22028356	22028356	intergenic	intergenic	LOC101927797(dist=1896226),LINC00320(dist=86552)	C	T
C1_P9	chr21	24080253	24080253	intergenic	intergenic	LINC00308(dist=591406),D21S2088E(dist=653173)	G	T
C1_P9	chr21	24412549	24412549	intergenic	intergenic	LINC00308(dist=923702),D21S2088E(dist=320877)	C	T
C1_P9	chr21	24684581	24684581	intergenic	intergenic	LINC00308(dist=1195734),D21S2088E(dist=48845)	A	G
C1_P9	chr21	25614966	25614966	intergenic	intergenic	D21S2088E(dist=857810),AP000469.2(dist=61897)	A	T
C1_P9	chr21	29622266	29622266	intergenic	intergenic	LINC00314(dist=226738),LINC00161(dist=289374)	A	T
C1_P9	chr21	31457990	31457990	intergenic	intergenic	GRIK1(dist=145708),CLDN17(dist=80251)	A	T
C1_P9	chr21	36166115	36166115	intronic	intronic	RUNX1	C	T
C1_P9	chr21	39880606	39880606	intronic	intronic	ERG	G	T
C1_P9	chr21	41190219	41190219	intergenic	intergenic	IGSF5(dist=16196),PCP4(dist=49128)	G	A
C1_P9	chr21	47592171	47592171	intronic	intronic	SPATC1L	T	G
C1_P9	chr22	18563336	18563336	intronic	intronic	PEX26	T	G
C1_P9	chr22	19513622	19513622	upstream	upstream	CLDN5	C	A
C1_P9	chr22	22469847	22469847	intergenic	intergenic	TOP3B(dist=132607),VPREB1(dist=129353)	C	T
C1_P9	chr22	22469848	22469848	intergenic	intergenic	TOP3B(dist=132608),VPREB1(dist=129352)	G	A
C1_P9	chr22	24369800	24369800	intergenic	intergenic	GSTTP1(dist=22542),LOC391322(dist=3317)	C	A
C1_P9	chr22	24434427	24434427	intronic	intronic	CABIN1	G	A
C1_P9	chr22	25294375	25294375	exonic	nonsynonymous SNV	SGSM1	G	A
C1_P9	chr22	27964230	27964230	intergenic	intergenic	MIAT(dist=891790),MN1(dist=180035)	C	A
C1_P9	chr22	29774453	29774453	intronic	intronic	AP1B1	G	T
C1_P9	chr22	32772733	32772733	ncRNA_intronic	ncRNA_intronic	LOC339666	G	T
C1_P9	chr22	34628492	34628492	intergenic	intergenic	LARGE(dist=312076),ISX(dist=833638)	G	T
C1_P9	chr22	36254099	36254099	intronic	intronic	RBFOX2	G	C
C1_P9	chr22	36930115	36930115	intergenic	intergenic	EIF3D(dist=4838),CACNG2(dist=26801)	G	A
C1_P9	chr22	39844794	39844794	intergenic	intergenic	LOC100506472(dist=11661),MGAT3(dist=8531)	G	A
C1_P9	chr22	40099719	40099719	intergenic	intergenic	CACNA1I(dist=13979),ENTHD1(dist=39330)	G	A
C1_P9	chr22	42026064	42026064	intronic	intronic	XRCC6	T	C
C1_P9	chr22	45492757	45492757	intergenic	intergenic	PHF21B(dist=86948),LOC100506714(dist=36882)	C	T
C1_P9	chr22	48304875	48304875	intergenic	intergenic	LINC00898(dist=277557),MIR3201(dist=365301)	G	T
C1_P9	chr22	48793917	48793917	intergenic	intergenic	MIR3201(dist=123690),FAM19A5(dist=91355)	C	A
C1_P9	chr22	49005956	49005956	intronic	intronic	FAM19A5	C	T
C1_P9	chrX	4471952	4471952	intergenic	intergenic	LOC389906(dist=710017),NLGN4X(dist=1336115)	C	A
C1_P9	chrX	6327504	6327504	intergenic	intergenic	MIR4770(dist=25500),VCX3A(dist=124155)	A	G
C1_P9	chrX	6340695	6340695	intergenic	intergenic	MIR4770(dist=38691),VCX3A(dist=110964)	G	A
C1_P9	chrX	8245804	8245804	intergenic	intergenic	VCX2(dist=106496),VCX3B(dist=187067)	C	A
C1_P9	chrX	9434077	9434077	intronic	intronic	TBL1X	A	G
C1_P9	chrX	12873933	12873933	intergenic	intergenic	PRPS2(dist=31587),TLR7(dist=11269)	G	T
C1_P9	chrX	14472946	14472946	intergenic	intergenic	GEMIN8(dist=424911),GLRA2(dist=74474)	C	A
C1_P9	chrX	14919901	14919901	intronic	intronic	MOSPD2	C	A
C1_P9	chrX	14982955	14982955	intergenic	intergenic	MOSPD2(dist=43496),ASB9(dist=279154)	A	T
C1_P9	chrX	16469033	16469033	intergenic	intergenic	MAGEB17(dist=279517),CTPS2(dist=137089)	G	A
C1_P9	chrX	17076108	17076108	intronic	intronic	REPS2	C	A
C1_P9	chrX	19014562	19014562	intronic	intronic	GPR64	C	T
C1_P9	chrX	20359364	20359364	intergenic	intergenic	RPS6KA3(dist=74614),CNKSR2(dist=1033172)	A	T
C1_P9	chrX	22380768	22380768	ncRNA_intronic	ncRNA_intronic	LOC100873065	C	T
C1_P9	chrX	25398486	25398486	intergenic	intergenic	ARX(dist=364421),MAGEB18(dist=757974)	G	T
C1_P9	chrX	25526218	25526218	intergenic	intergenic	ARX(dist=492153),MAGEB18(dist=630242)	C	T
C1_P9	chrX	26223656	26223656	intergenic	intergenic	MAGEB6(dist=9893),MAGEB5(dist=10630)	C	T
C1_P9	chrX	28335831	28335831	intergenic	intergenic	DCAF8L1(dist=336265),MIR6134(dist=177841)	G	A
C1_P9	chrX	31610759	31610759	intronic	intronic	DMD	G	A
C1_P9	chrX	33197983	33197983	intronic	intronic	DMD	A	C
C1_P9	chrX	34539489	34539489	intergenic	intergenic	FAM47A(dist=389042),TMEM47(dist=105692)	A	G
C1_P9	chrX	34600372	34600372	intergenic	intergenic	FAM47A(dist=449925),TMEM47(dist=44809)	G	A
C1_P9	chrX	36219647	36219647	intergenic	intergenic	CHDC2(dist=56460),CXorf30(dist=27249)	C	T
C1_P9	chrX	37299685	37299685	intronic	intronic	PRRG1	C	T
C1_P9	chrX	37504220	37504220	intronic	intronic	LANCL3	T	C
C1_P9	chrX	37986750	37986750	UTR3	UTR3	SYTL5	C	A
C1_P9	chrX	38626257	38626257	intergenic	intergenic	TSPAN7(dist=78085),MID1IP1(dist=34428)	T	G
C1_P9	chrX	40400203	40400203	intergenic	intergenic	BCOR(dist=363621),ATP6AP2(dist=40013)	G	T
C1_P9	chrX	42659095	42659095	intergenic	intergenic	PPP1R2P9(dist=21609),MAOA(dist=855060)	G	T
C1_P9	chrX	42949259	42949259	intergenic	intergenic	PPP1R2P9(dist=311773),MAOA(dist=564896)	A	T
C1_P9	chrX	43733570	43733570	intronic	intronic	MAOB	C	A
C1_P9	chrX	48792259	48792259	exonic	stopgain SNV	OTUD5	C	A
C1_P9	chrX	51133683	51133683	intergenic	intergenic	NUDT10(dist=53306),NUDT11(dist=99180)	T	C
C1_P9	chrX	51613141	51613141	intronic	intronic	MAGED1	A	C
C1_P9	chrX	54029092	54029092	exonic	nonsynonymous SNV	PHF8	G	A
C1_P9	chrX	54738138	54738138	intergenic	intergenic	GNL3L(dist=144418),ITIH6(dist=37194)	C	A
C1_P9	chrX	58412039	58412039	intergenic	intergenic	ZXDA(dist=474972),NONE(dist=NONE)	C	A
C1_P9	chrX	63624317	63624317	intergenic	intergenic	MTMR8(dist=8984),ZC4H2(dist=511365)	T	A
C1_P9	chrX	68167719	68167719	intergenic	intergenic	EFNB1(dist=105713),PJA1(dist=212862)	C	A
C1_P9	chrX	70309809	70309809	intergenic	intergenic	SNX12(dist=16533),FOXO4(dist=6190)	C	T
C1_P9	chrX	70845661	70845661	ncRNA_intronic	ncRNA_intronic	BCYRN1	G	A
C1_P9	chrX	71550382	71550382	intronic	intronic	HDAC8	C	T
C1_P9	chrX	71866505	71866505	intronic	intronic	PHKA1	G	T
C1_P9	chrX	72336334	72336334	intergenic	intergenic	PABPC1L2A(dist=36983),NAP1L6(dist=9542)	C	T
C1_P9	chrX	74413715	74413715	intergenic	intergenic	ABCB7(dist=37540),UPRT(dist=80179)	T	A
C1_P9	chrX	75008357	75008357	intergenic	intergenic	MAGEE2(dist=3278),PBDC1(dist=384414)	A	G
C1_P9	chrX	75460685	75460685	intergenic	intergenic	PBDC1(dist=62652),MAGEE1(dist=187361)	C	G
C1_P9	chrX	75907473	75907473	intergenic	intergenic	MAGEE1(dist=255727),MIR384(dist=232225)	A	T
C1_P9	chrX	76278341	76278341	intergenic	intergenic	MIR384(dist=138556),FGF16(dist=431306)	G	T
C1_P9	chrX	78061429	78061429	intergenic	intergenic	LPAR4(dist=48851),MIR4328(dist=95262)	C	A
C1_P9	chrX	78171510	78171510	intergenic	intergenic	MIR4328(dist=14764),P2RY10(dist=29319)	T	C
C1_P9	chrX	81446320	81446320	intergenic	intergenic	SH3BGRL(dist=892274),POU3F4(dist=1316949)	G	A
C1_P9	chrX	82687813	82687813	intergenic	intergenic	NONE(dist=NONE),POU3F4(dist=75456)	T	A
C1_P9	chrX	82938060	82938060	intergenic	intergenic	POU3F4(dist=173285),CYLC1(dist=178074)	A	C
C1_P9	chrX	83621115	83621115	intronic	intronic	HDX	C	T
C1_P9	chrX	86438853	86438853	intergenic	intergenic	DACH2(dist=351248),KLHL4(dist=333862)	C	A
C1_P9	chrX	87382122	87382122	intergenic	intergenic	KLHL4(dist=457072),CPXCR1(dist=620104)	G	T
C1_P9	chrX	87916178	87916178	intergenic	intergenic	KLHL4(dist=991128),CPXCR1(dist=86048)	C	G
C1_P9	chrX	88062089	88062089	intergenic	intergenic	CPXCR1(dist=52304),TGIF2LX(dist=1114851)	G	T
C1_P9	chrX	89861712	89861712	intergenic	intergenic	TGIF2LX(dist=683830),PABPC5(dist=827885)	G	T
C1_P9	chrX	89864801	89864801	intergenic	intergenic	TGIF2LX(dist=686919),PABPC5(dist=824796)	T	G
C1_P9	chrX	90488595	90488595	intergenic	intergenic	TGIF2LX(dist=1310713),PABPC5(dist=201002)	A	T
C1_P9	chrX	90804409	90804409	intergenic	intergenic	PABPC5(dist=110826),PCDH11X(dist=229851)	A	G
C1_P9	chrX	91179711	91179711	intronic	intronic	PCDH11X	A	G
C1_P9	chrX	92520551	92520551	intergenic	intergenic	PCDH11X(dist=642323),NAP1L3(dist=405374)	G	T
C1_P9	chrX	92737918	92737918	intergenic	intergenic	PCDH11X(dist=859690),NAP1L3(dist=188007)	G	C
C1_P9	chrX	93336270	93336270	intergenic	intergenic	FAM133A(dist=368997),NONE(dist=NONE)	G	A
C1_P9	chrX	95297810	95297810	intergenic	intergenic	NONE(dist=NONE),LOC643486(dist=294275)	C	T
C1_P9	chrX	96859731	96859731	intergenic	intergenic	DIAPH2(dist=4134),XRCC6P5(dist=1856869)	G	A
C1_P9	chrX	96863554	96863554	intergenic	intergenic	DIAPH2(dist=7957),XRCC6P5(dist=1853046)	C	A
C1_P9	chrX	97467811	97467811	intergenic	intergenic	DIAPH2(dist=612214),XRCC6P5(dist=1248789)	G	T
C1_P9	chrX	98375225	98375225	intergenic	intergenic	DIAPH2(dist=1519628),XRCC6P5(dist=341375)	A	T
C1_P9	chrX	101251306	101251306	intergenic	intergenic	ZMAT1(dist=64267),TCEAL2(dist=129354)	A	T
C1_P9	chrX	101369204	101369204	intergenic	intergenic	ZMAT1(dist=182165),TCEAL2(dist=11456)	C	G
C1_P9	chrX	103114404	103114404	intergenic	intergenic	RAB9B(dist=27192),MIR1256(dist=24651)	G	A
C1_P9	chrX	108818753	108818753	intergenic	intergenic	NXT2(dist=30826),KCNE1L(dist=48176)	C	T
C1_P9	chrX	112017142	112017142	downstream	downstream	AMOT	G	T
C1_P9	chrX	113821998	113821998	intronic	intronic	HTR2C	T	A
C1_P9	chrX	114397604	114397604	intronic	intronic	LRCH2	C	G
C1_P9	chrX	116464472	116464472	intergenic	intergenic	CT83(dist=870278),KLHL13(dist=567304)	G	T
C1_P9	chrX	117970095	117970095	intergenic	intergenic	ZCCHC12(dist=9164),LONRF3(dist=138618)	C	A
C1_P9	chrX	119419898	119419898	intronic	intronic	TMEM255A	A	T
C1_P9	chrX	120840884	120840884	intergenic	intergenic	GLUD2(dist=657088),GRIA3(dist=1477212)	G	T
C1_P9	chrX	121206895	121206895	intergenic	intergenic	GLUD2(dist=1023099),GRIA3(dist=1111201)	G	T
C1_P9	chrX	121688114	121688114	intergenic	intergenic	GLUD2(dist=1504318),GRIA3(dist=629982)	C	A
C1_P9	chrX	122293382	122293382	intergenic	intergenic	NONE(dist=NONE),GRIA3(dist=24714)	G	T
C1_P9	chrX	122364096	122364096	intronic	intronic	GRIA3	C	A
C1_P9	chrX	122994248	122994248	intronic	intronic	XIAP	G	T
C1_P9	chrX	123270032	123270032	intergenic	intergenic	STAG2(dist=33527),SH2D1A(dist=210100)	C	A
C1_P9	chrX	125751064	125751064	intergenic	intergenic	DCAF12L1(dist=64222),CXorf64(dist=202683)	C	T
C1_P9	chrX	126048575	126048575	intergenic	intergenic	CXorf64(dist=92807),ACTRT1(dist=1136366)	G	T
C1_P9	chrX	126467768	126467768	intergenic	intergenic	CXorf64(dist=512000),ACTRT1(dist=717173)	G	A
C1_P9	chrX	126668392	126668392	intergenic	intergenic	CXorf64(dist=712624),ACTRT1(dist=516549)	T	C
C1_P9	chrX	129078287	129078287	intergenic	intergenic	UTP14A(dist=14549),BCORL1(dist=60877)	G	T
C1_P9	chrX	133473454	133473454	intergenic	intergenic	CCDC160(dist=93646),PHF6(dist=33888)	C	T
C1_P9	chrX	133651414	133651414	intergenic	intergenic	HPRT1(dist=16716),MIR450B(dist=22801)	G	A
C1_P9	chrX	137408383	137408383	intergenic	intergenic	ZIC3(dist=754124),LINC00889(dist=288509)	T	C
C1_P9	chrX	137556717	137556717	intergenic	intergenic	ZIC3(dist=902458),LINC00889(dist=140175)	A	T
C1_P9	chrX	138423744	138423744	intergenic	intergenic	FGF13(dist=136559),SRD5A1P1(dist=105234)	G	T
C1_P9	chrX	138665612	138665612	intronic	intronic	MCF2	G	T
C1_P9	chrX	140955887	140955887	intronic	intronic	MAGEC3	C	A
C1_P9	chrX	141565796	141565796	intergenic	intergenic	MAGEC2(dist=272720),SPANXN4(dist=547908)	G	A
C1_P9	chrX	142857837	142857837	intergenic	intergenic	SPANXN2(dist=53321),UBE2NL(dist=109336)	A	T
C1_P9	chrX	143400515	143400515	intergenic	intergenic	UBE2NL(dist=432158),SPANXN1(dist=928592)	G	C
C1_P9	chrX	144011815	144011815	intergenic	intergenic	UBE2NL(dist=1043458),SPANXN1(dist=317292)	C	A
C1_P9	chrX	145225154	145225154	intergenic	intergenic	MIR891A(dist=115764),CXorf51B(dist=666148)	C	A
C1_P9	chrX	145942738	145942738	intergenic	intergenic	CXorf51B(dist=46489),MIR506(dist=369500)	C	A
C1_P9	chrX	149000740	149000740	ncRNA_intronic	ncRNA_intronic	LINC00850	C	T
C1_P9	chrY	10012614	10012614	intergenic	intergenic	TTTY23B(dist=263043),NONE(dist=NONE)	C	T
C1_P9	chrY	13502359	13502359	intergenic	intergenic	NONE(dist=NONE),GYG2P1(dist=1015556)	C	T
C1_P9	chrUn_gl000212	26230	26230	ncRNA_intronic	ncRNA_intronic	FAM230C	C	A
C1_P9	chrUn_gl000212	60368	60368	ncRNA_exonic	ncRNA_exonic	FAM230C	C	G
C1_P9	chrUn_gl000219	53316	53316	intergenic	intergenic	NONE(dist=NONE),LOC283788(dist=3033)	A	T
C1_P9	chrUn_gl000219	92406	92406	ncRNA_intronic	ncRNA_intronic	LOC283788	A	T
C2_P1	chr1	13142932	13142932	intergenic	intergenic	PRAMEF5(dist=25181),HNRNPCP5(dist=40028)	A	C
C2_P1	chr1	142720200	142720200	intergenic	intergenic	ANKRD20A12P(dist=6595),MIR6077-1(dist=952721)	A	G
C2_P1	chr1	146217396	146217396	ncRNA_intronic	ncRNA_intronic	LOC101929780	A	G
C2_P1	chr1	148940186	148940186	ncRNA_intronic	ncRNA_intronic	LOC101929780,RP11-14N7.2	C	T
C2_P1	chr1	151573164	151573164	intergenic	intergenic	TUFT1(dist=17105),SNX27(dist=11498)	G	A
C2_P1	chr2	37275346	37275346	intronic	intronic	HEATR5B	G	T
C2_P1	chr2	83998536	83998536	intergenic	intergenic	LOC1720(dist=913643),FUNDC2P2(dist=519270)	A	G
C2_P1	chr2	152435919	152435919	exonic	nonsynonymous SNV	NEB	C	T
C2_P1	chr2	201547756	201547756	intergenic	intergenic	AOX1(dist=11539),AOX2P(dist=12690)	C	T
C2_P1	chr3	75692539	75692539	intergenic	intergenic	MIR1324(dist=12530),FLJ20518(dist=20942)	C	T
C2_P1	chr3	94513992	94513992	intergenic	intergenic	NSUN3(dist=668362),LINC00879(dist=143115)	C	G
C2_P1	chr3	188090494	188090494	intronic	intronic	LPP	T	A
C2_P1	chr3	196488288	196488288	intronic	intronic	PAK2	A	C
C2_P1	chr4	11171099	11171099	intergenic	intergenic	CLNK(dist=484713),MIR572(dist=199352)	C	T
C2_P1	chr4	58429035	58429035	intergenic	intergenic	IGFBP7-AS1(dist=357570),NONE(dist=NONE)	C	T
C2_P1	chr4	76057424	76057424	intergenic	intergenic	PARM1(dist=82099),LOC441025(dist=221862)	G	T
C2_P1	chr6	104160091	104160091	intergenic	intergenic	GRIK2(dist=1642133),HACE1(dist=1015877)	T	C
C2_P1	chr7	74491445	74491445	intergenic	intergenic	WBSCR16(dist=1728),GTF2IRD2B(dist=16902)	G	A
C2_P1	chr8	8034848	8034848	intergenic	intergenic	MIR548I3(dist=88237),FAM86B3P(dist=51244)	A	C
C2_P1	chr8	132277752	132277752	intergenic	intergenic	ADCY8(dist=224917),EFR3A(dist=638604)	T	C
C2_P1	chr9	33388103	33388103	intronic	intronic	AQP7	C	T
C2_P1	chr9	40081464	40081464	intergenic	intergenic	FAM74A1(dist=174224),SPATA31A3(dist=618827)	G	T
C2_P1	chr9	42594872	42594872	intergenic	intergenic	FAM95B1(dist=120634),FOXD4L2(dist=122362)	A	G
C2_P1	chr10	100547856	100547856	intronic	intronic	HPSE2	G	A
C2_P1	chr11	8999171	8999171	intergenic	intergenic	TMEM9B-AS1(dist=1341),NRIP3(dist=2952)	C	G
C2_P1	chr11	13530653	13530653	intergenic	intergenic	PTH(dist=13086),FAR1(dist=159553)	C	G
C2_P1	chr11	27707780	27707780	ncRNA_intronic	ncRNA_intronic	BDNF-AS	G	T
C2_P1	chr11	65132779	65132779	intergenic	intergenic	TIGD3(dist=7697),SLC25A45(dist=9884)	A	C
C2_P1	chr16	9265565	9265565	intergenic	intergenic	C16orf72(dist=52010),MIR548X(dist=63209)	G	T
C2_P1	chr16	15012703	15012703	intergenic	intergenic	MIR3180-3(dist=7533),LOC100288162(dist=6904)	T	C
C2_P1	chr16	15432152	15432152	intergenic	intergenic	MIR3180-4(dist=183293),NPIPA5(dist=25329)	C	T
C2_P1	chr16	70022974	70022974	ncRNA_intronic	ncRNA_intronic	PDXDC2P	C	G
C2_P1	chr21	9734705	9734705	intergenic	intergenic	NONE(dist=NONE),MIR3648(dist=91127)	T	A
C2_P1	chr21	9973763	9973763	intergenic	intergenic	TEKT4P2(dist=5170),TPTE(dist=932980)	G	A
C2_P1	chr21	20245179	20245179	intergenic	intergenic	LOC101927797(dist=113049),LINC00320(dist=1869729)	T	C
C2_P1	chr22	21065203	21065203	intronic	intronic	PI4KA	A	G
C2_P1	chr22	23479559	23479559	intronic	intronic	RTDR1	G	A
C2_P1	chrY	13429567	13429567	intergenic	intergenic	NONE(dist=NONE),GYG2P1(dist=1088348)	A	T
C2_P1	chrY	58880393	58880393	intergenic	intergenic	NONE(dist=NONE),SPRY3(dist=220064)	C	G
C2_P1	chr6_cox_hap2	4223644	4223644	intergenic	intergenic	NONE(dist=NONE),NONE(dist=NONE)	C	A
C2_P1	chrUn_gl000240	36117	36117	intergenic	intergenic	NONE(dist=NONE),NONE(dist=NONE)	G	T
C2_P3	chr1	6220200	6220200	intronic	intronic	CHD5	C	A
C2_P3	chr1	47354629	47354629	ncRNA_intronic	ncRNA_intronic	CYP4Z2P	T	A
C2_P3	chr1	121450396	121450396	intergenic	intergenic	EMBP1(dist=136710),NONE(dist=NONE)	G	C
C2_P3	chr1	146217396	146217396	ncRNA_intronic	ncRNA_intronic	LOC101929780	A	G
C2_P3	chr1	151573164	151573164	intergenic	intergenic	TUFT1(dist=17105),SNX27(dist=11498)	G	A
C2_P3	chr1	206506204	206506204	intergenic	intergenic	CTSE(dist=174100),SRGAP2C(dist=9996)	G	A
C2_P3	chr1	248797053	248797053	intergenic	intergenic	OR2T11(dist=6624),OR2T35(dist=4535)	C	T
C2_P3	chr2	83998536	83998536	intergenic	intergenic	LOC1720(dist=913643),FUNDC2P2(dist=519270)	A	G
C2_P3	chr3	26430770	26430770	intergenic	intergenic	LINC00692(dist=515584),LRRC3B(dist=233530)	T	C
C2_P3	chr3	75692539	75692539	intergenic	intergenic	MIR1324(dist=12530),FLJ20518(dist=20942)	C	T
C2_P3	chr3	162723669	162723669	intergenic	intergenic	OTOL1(dist=1501939),CT64(dist=171362)	A	G
C2_P3	chr3	188090494	188090494	intronic	intronic	LPP	T	A
C2_P3	chr4	58429035	58429035	intergenic	intergenic	IGFBP7-AS1(dist=357570),NONE(dist=NONE)	C	T
C2_P3	chr5	21324253	21324253	intergenic	intergenic	CDH18(dist=1335900),GUSBP1(dist=135336)	C	A
C2_P3	chr5	42876479	42876479	intergenic	intergenic	SEPP1(dist=64455),FLJ32255(dist=109022)	G	T
C2_P3	chr5	69478945	69478945	ncRNA_intronic	ncRNA_intronic	SMA4	C	T
C2_P3	chr5	77090485	77090485	intergenic	intergenic	TBCA(dist=18300),LOC101929154(dist=89995)	A	G
C2_P3	chr5	176966990	176966990	intronic	intronic	FAM193B	G	T
C2_P3	chr5	180525203	180525203	intergenic	intergenic	BTNL9(dist=36680),OR2V1(dist=26154)	C	T
C2_P3	chr6	104160091	104160091	intergenic	intergenic	GRIK2(dist=1642133),HACE1(dist=1015877)	T	C
C2_P3	chr6	135685089	135685089	intronic	intronic	AHI1	C	G
C2_P3	chr7	76171602	76171602	intergenic	intergenic	UPK3B(dist=14403),LOC100133091(dist=7056)	G	A
C2_P3	chr7	143916312	143916312	intergenic	intergenic	RNU6-57P(dist=9346),OR2A1(dist=12692)	C	A
C2_P3	chr8	34074910	34074910	intergenic	intergenic	DUSP26(dist=617471),UNC5D(dist=1018065)	C	A
C2_P3	chr9	38869660	38869660	intergenic	intergenic	FAM201A(dist=246383),CNTNAP3(dist=203104)	A	G
C2_P3	chr9	39138567	39138567	intronic	intronic	CNTNAP3	T	C
C2_P3	chr9	43047450	43047450	intergenic	intergenic	FAM95B1(dist=14138),ANKRD20A3(dist=42522)	A	G
C2_P3	chr10	48921218	48921218	intergenic	intergenic	FRMPD2P1(dist=58530),BMS1P5(dist=6156)	G	A
C2_P3	chr10	51859751	51859751	exonic	nonsynonymous SNV	FAM21A,FAM21B	C	A
C2_P3	chr12	58044976	58044976	intergenic	intergenic	B4GALNT1(dist=17954),OS9(dist=42762)	C	T
C2_P3	chr12	58044977	58044977	intergenic	intergenic	B4GALNT1(dist=17955),OS9(dist=42761)	A	G
C2_P3	chr12	110915278	110915278	intronic	intronic	FAM216A	T	C
C2_P3	chr15	30859792	30859792	intergenic	intergenic	GOLGA8R(dist=153329),ULK4P1(dist=4966)	A	G
C2_P3	chr16	29414203	29414203	intergenic	intergenic	SNX29P2(dist=37823),LOC606724(dist=46463)	A	G
C2_P3	chr16	29414204	29414204	intergenic	intergenic	SNX29P2(dist=37824),LOC606724(dist=46462)	A	C
C2_P3	chr16	32413184	32413184	intergenic	intergenic	LOC390705(dist=111882),TP53TG3(dist=271665)	G	A
C2_P3	chr16	70022762	70022762	ncRNA_intronic	ncRNA_intronic	PDXDC2P	A	G
C2_P3	chr18	47350444	47350444	UTR3	UTR3	MYO5B	A	G
C2_P3	chr19	37760204	37760204	upstream	upstream	LOC284412	T	C
C2_P3	chrX	101736820	101736820	intergenic	intergenic	TCP11X2(dist=10088),TMSB15A(dist=31790)	T	C
C2_P3	chrY	3561228	3561228	intergenic	intergenic	TGIF2LY(dist=113146),PCDH11Y(dist=1307039)	G	A
C2_P3	chrUn_gl000218	90614	90614	ncRNA_intronic	ncRNA_intronic	LOC100233156	T	C
C2_P3	chrUn_gl000225	150964	150964	intergenic	intergenic	NONE(dist=NONE),NONE(dist=NONE)	G	A
C2_P3	chrUn_gl000247	864	864	intergenic	intergenic	NONE(dist=NONE),NONE(dist=NONE)	T	A
C2_P5	chr1	561829	561829	intergenic	intergenic	OR4F29(dist=193232),MIR6723(dist=5876)	A	G
C2_P5	chr1	17820464	17820464	intergenic	intergenic	RCC2(dist=54214),ARHGEF10L(dist=45866)	T	C
C2_P5	chr1	22464982	22464982	intronic	intronic	WNT4	G	A
C2_P5	chr1	27995696	27995696	intronic	intronic	IFI6	T	C
C2_P5	chr1	41083614	41083614	intergenic	intergenic	ZNF684(dist=69773),RIMS3(dist=2738)	T	A
C2_P5	chr1	71918683	71918683	intronic	intronic	NEGR1	A	G
C2_P5	chr1	96348925	96348925	intergenic	intergenic	FLJ31662(dist=404013),PTBP2(dist=838250)	G	A
C2_P5	chr1	99451751	99451751	intronic	intronic	LPPR5	G	C
C2_P5	chr1	151573164	151573164	intergenic	intergenic	TUFT1(dist=17105),SNX27(dist=11498)	G	A
C2_P5	chr1	172954891	172954891	intergenic	intergenic	FASLG(dist=318879),TNFSF18(dist=55469)	G	T
C2_P5	chr1	176122522	176122522	intronic	intronic	RFWD2	C	A
C2_P5	chr1	188313678	188313678	intergenic	intergenic	PLA2G4A(dist=1355565),BRINP3(dist=1753119)	C	A
C2_P5	chr1	190848330	190848330	intergenic	intergenic	RP11-463J7.2(dist=77542),RGS18(dist=1279262)	G	A
C2_P5	chr1	192038585	192038585	intergenic	intergenic	RP11-463J7.2(dist=1267797),RGS18(dist=89007)	C	G
C2_P5	chr1	193501390	193501390	intergenic	intergenic	CDC73(dist=277448),NONE(dist=NONE)	C	A
C2_P5	chr1	200072171	200072171	intronic	intronic	NR5A2	A	C
C2_P5	chr1	221396725	221396725	intergenic	intergenic	HLX(dist=338325),C1orf140(dist=106545)	G	T
C2_P5	chr1	240339446	240339446	intronic	intronic	FMN2	G	T
C2_P5	chr2	25502123	25502123	intronic	intronic	DNMT3A	G	A
C2_P5	chr2	83998536	83998536	intergenic	intergenic	LOC1720(dist=913643),FUNDC2P2(dist=519270)	A	G
C2_P5	chr2	118075006	118075006	intergenic	intergenic	DPP10(dist=1472680),DDX18(dist=497249)	G	T
C2_P5	chr2	155538116	155538116	intergenic	intergenic	AC009227.2(dist=224166),KCNJ3(dist=16977)	T	C
C2_P5	chr2	160398443	160398443	intronic	intronic	BAZ2B	C	T
C2_P5	chr2	198788261	198788261	intronic	intronic	PLCL1	C	T
C2_P5	chr2	214825374	214825374	intronic	intronic	SPAG16	G	T
C2_P5	chr2	240061229	240061229	intronic	intronic	HDAC4	G	A
C2_P5	chr3	8654514	8654514	intergenic	intergenic	LINC00312(dist=38160),SSUH2(dist=6572)	A	T
C2_P5	chr3	31553226	31553226	intergenic	intergenic	GADL1(dist=617073),STT3B(dist=21265)	G	A
C2_P5	chr3	48384440	48384440	intergenic	intergenic	SPINK8(dist=14609),FBXW12(dist=29269)	T	G
C2_P5	chr3	61338100	61338100	intergenic	intergenic	FHIT(dist=100967),PTPRG(dist=209143)	T	A
C2_P5	chr3	146647113	146647113	intergenic	intergenic	PLSCR5(dist=323110),ZIC4(dist=456722)	C	T
C2_P5	chr3	158768858	158768858	intergenic	intergenic	MFSD1(dist=221350),IQCJ-SCHIP1(dist=18183)	T	A
C2_P5	chr3	166875928	166875928	intergenic	intergenic	BCHE(dist=1320675),ZBBX(dist=82149)	C	T
C2_P5	chr3	187020272	187020272	intergenic	intergenic	MASP1(dist=10462),RTP4(dist=65896)	C	A
C2_P5	chr3	188090494	188090494	intronic	intronic	LPP	T	A
C2_P5	chr3	193652586	193652586	intergenic	intergenic	OPA1(dist=236986),LOC647323(dist=22575)	C	T
C2_P5	chr3	195437599	195437599	intergenic	intergenic	MIR570(dist=11231),MUC20(dist=10154)	C	T
C2_P5	chr4	37480394	37480394	intronic	intronic	C4orf19	C	A
C2_P5	chr4	37885975	37885975	intergenic	intergenic	PGM2(dist=21416),TBC1D1(dist=6730)	C	T
C2_P5	chr4	61109845	61109845	intergenic	intergenic	NONE(dist=NONE),LPHN3(dist=1252994)	G	C
C2_P5	chr4	80093737	80093737	ncRNA_intronic	ncRNA_intronic	LINC01088	G	A
C2_P5	chr4	93105709	93105709	intergenic	intergenic	CCSER1(dist=582339),GRID2(dist=119841)	C	T
C2_P5	chr4	95707761	95707761	intronic	intronic	BMPR1B	C	T
C2_P5	chr4	104369938	104369938	intergenic	intergenic	CENPE(dist=250372),TACR3(dist=140687)	A	T
C2_P5	chr4	122234843	122234843	intergenic	intergenic	TNIP3(dist=86222),QRFPR(dist=14954)	A	G
C2_P5	chr4	149413786	149413786	intergenic	intergenic	NR3C2(dist=50114),DCLK2(dist=1585640)	T	C
C2_P5	chr4	174953700	174953700	intergenic	intergenic	HAND2-AS1(dist=490719),FBXO8(dist=204110)	A	G
C2_P5	chr5	20783273	20783273	intergenic	intergenic	CDH18(dist=794920),GUSBP1(dist=676316)	A	C
C2_P5	chr5	26820679	26820679	intergenic	intergenic	LOC340107(dist=1979987),CDH9(dist=60030)	G	A
C2_P5	chr5	40047734	40047734	intergenic	intergenic	LOC101926940(dist=522924),LINC00603(dist=4659)	T	A
C2_P5	chr5	42736915	42736915	intergenic	intergenic	GHR(dist=14935),CCDC152(dist=20005)	A	C
C2_P5	chr5	45847519	45847519	intergenic	intergenic	HCN1(dist=151299),NONE(dist=NONE)	G	C
C2_P5	chr5	62716210	62716210	intergenic	intergenic	IPO11(dist=791794),HTR1A(dist=539665)	C	G
C2_P5	chr5	67468215	67468215	intergenic	intergenic	CD180(dist=975598),LOC102467655(dist=17489)	G	A
C2_P5	chr5	145802430	145802430	intergenic	intergenic	POU4F3(dist=82347),TCERG1(dist=24443)	C	T
C2_P5	chr6	6597242	6597242	ncRNA_intronic	ncRNA_intronic	LY86-AS1	A	G
C2_P5	chr6	48498798	48498798	intergenic	intergenic	PTCHD4(dist=462373),MUT(dist=899275)	C	T
C2_P5	chr6	58648646	58648646	intergenic	intergenic	GUSBP4(dist=360922),NONE(dist=NONE)	G	A
C2_P5	chr6	131804807	131804807	intergenic	intergenic	AKAP7(dist=200132),ARG1(dist=89537)	A	C
C2_P5	chr6	153958372	153958372	intergenic	intergenic	RGS17(dist=505983),OPRM1(dist=373259)	G	T
C2_P5	chr6	154091108	154091108	intergenic	intergenic	RGS17(dist=638719),OPRM1(dist=240523)	T	A
C2_P5	chr6	166605321	166605321	intergenic	intergenic	T(dist=23164),PRR18(dist=113847)	T	A
C2_P5	chr7	761990	761990	intronic	intronic	PRKAR1B	C	T
C2_P5	chr7	4115042	4115042	intronic	intronic	SDK1	A	T
C2_P5	chr7	72861065	72861065	intronic	intronic	BAZ1B	G	C
C2_P5	chr7	74491445	74491445	intergenic	intergenic	WBSCR16(dist=1728),GTF2IRD2B(dist=16902)	G	A
C2_P5	chr7	109485576	109485576	intergenic	intergenic	C7orf66(dist=960939),EIF3IP1(dist=113708)	C	A
C2_P5	chr7	117087750	117087750	intergenic	intergenic	ASZ1(dist=20173),CFTR(dist=32267)	G	T
C2_P5	chr7	125860426	125860426	intergenic	intergenic	POT1(dist=1290389),GRM8(dist=218226)	T	A
C2_P5	chr7	148840759	148840759	intronic	intronic	ZNF398	G	T
C2_P5	chr8	4347904	4347904	intronic	intronic	CSMD1	T	A
C2_P5	chr8	13841372	13841372	intergenic	intergenic	C8orf48(dist=415575),SGCZ(dist=106001)	C	T
C2_P5	chr8	40741747	40741747	intronic	intronic	ZMAT4	T	A
C2_P5	chr8	101115320	101115320	intronic	intronic	RGS22	G	A
C2_P5	chr8	108683103	108683103	intergenic	intergenic	ANGPT1(dist=172849),RSPO2(dist=228441)	G	T
C2_P5	chr8	137991191	137991191	intergenic	intergenic	KHDRBS3(dist=1331343),FAM135B(dist=1151075)	C	T
C2_P5	chr8	139864016	139864016	intronic	intronic	COL22A1	C	T
C2_P5	chr9	12151352	12151352	intergenic	intergenic	PTPRD(dist=1538629),TYRP1(dist=542034)	G	T
C2_P5	chr9	22349448	22349448	intergenic	intergenic	CDKN2B-AS1(dist=228355),DMRTA1(dist=97392)	A	G
C2_P5	chr9	42021624	42021624	intergenic	intergenic	KGFLP2(dist=2040),ANKRD20A2(dist=346679)	A	C
C2_P5	chr9	43704488	43704488	intronic	intronic	CNTNAP3B	A	G
C2_P5	chr9	66543792	66543792	intergenic	intergenic	PTGER4P2-CDK2AP2P2(dist=40762),LOC286297(dist=473583)	A	G
C2_P5	chr9	67791217	67791217	intergenic	intergenic	FAM27E3(dist=4592),FAM27B(dist=1712)	C	G
C2_P5	chr9	81247563	81247563	intergenic	intergenic	PSAT1(dist=302554),RP11-165H23.1(dist=502775)	G	T
C2_P5	chr9	91586433	91586433	intergenic	intergenic	MIR4289(dist=225613),C9orf47(dist=19345)	G	A
C2_P5	chr9	105922321	105922321	intergenic	intergenic	CYLC2(dist=141551),LOC101928523(dist=839669)	G	A
C2_P5	chr9	131637551	131637551	intronic	intronic	CCBL1	G	T
C2_P5	chr9	132564819	132564819	upstream	upstream	TOR1B	G	A
C2_P5	chr9	139306090	139306090	intronic	intronic	PMPCA	G	C
C2_P5	chr10	3810928	3810928	intergenic	intergenic	PITRM1(dist=595895),KLF6(dist=7260)	C	G
C2_P5	chr10	6673564	6673564	intergenic	intergenic	PRKCQ-AS1(dist=46241),LINC00706(dist=142701)	G	T
C2_P5	chr10	16759844	16759844	intronic	intronic	RSU1	C	T
C2_P5	chr10	48903324	48903324	intergenic	intergenic	FRMPD2P1(dist=40636),BMS1P5(dist=24050)	T	C
C2_P5	chr10	48921218	48921218	intergenic	intergenic	FRMPD2P1(dist=58530),BMS1P5(dist=6156)	G	A
C2_P5	chr10	63092412	63092412	intergenic	intergenic	LINC00845(dist=306237),TMEM26(dist=73989)	T	C
C2_P5	chr10	68286502	68286502	intronic	intronic	CTNNA3	A	G
C2_P5	chr10	96728550	96728550	intronic	intronic	CYP2C9	G	A
C2_P5	chr10	113967603	113967603	intergenic	intergenic	GPAM(dist=24066),TECTB(dist=75811)	C	T
C2_P5	chr11	2021870	2021870	intergenic	intergenic	H19(dist=2805),IGF2(dist=128477)	A	G
C2_P5	chr11	9000371	9000371	intergenic	intergenic	TMEM9B-AS1(dist=2541),NRIP3(dist=1752)	G	A
C2_P5	chr11	11884445	11884445	intronic	intronic	USP47	G	A
C2_P5	chr11	65977535	65977535	intronic	intronic	PACS1	T	G
C2_P5	chr11	112283697	112283697	intergenic	intergenic	PLET1(dist=152114),LOC387810(dist=121248)	C	T
C2_P5	chr11	123743098	123743098	intergenic	intergenic	OR6M1(dist=66041),TMEM225(dist=10535)	A	G
C2_P5	chr12	4193963	4193963	intergenic	intergenic	PARP11(dist=211349),CCND2(dist=188939)	T	G
C2_P5	chr12	17490660	17490660	intergenic	intergenic	SKP1P2(dist=347098),MIR3974(dist=335573)	C	A
C2_P5	chr12	40701986	40701986	intronic	intronic	LRRK2	C	T
C2_P5	chr12	56551925	56551925	upstream;downstream	upstream;downstream	MYL6;MYL6B	C	G
C2_P5	chr12	113952745	113952745	intergenic	intergenic	LHX5(dist=42868),RBM19(dist=301798)	G	T
C2_P5	chr13	55481329	55481329	intergenic	intergenic	MIR1297(dist=595146),MIR5007(dist=267260)	G	T
C2_P5	chr13	69357954	69357954	intergenic	intergenic	PCDH9(dist=1553486),LINC00550(dist=77463)	G	T
C2_P5	chr13	69651849	69651849	intergenic	intergenic	LINC00550(dist=192392),KLHL1(dist=622876)	A	C
C2_P5	chr13	87505329	87505329	intergenic	intergenic	SLITRK6(dist=1131846),MIR4500HG(dist=590913)	C	A
C2_P5	chr13	102001340	102001340	intronic	intronic	NALCN	C	T
C2_P5	chr13	104591640	104591640	intergenic	intergenic	MIR548AS(dist=656792),DAOA-AS1(dist=1519766)	C	T
C2_P5	chr13	109711703	109711703	intronic	intronic	MYO16	T	A
C2_P5	chr14	45133317	45133317	intergenic	intergenic	FSCB(dist=156818),C14orf28(dist=233190)	A	G
C2_P5	chr14	62853362	62853362	intergenic	intergenic	LINC00644(dist=246671),KCNH5(dist=319929)	C	T
C2_P5	chr14	74580794	74580794	intronic	intronic	LIN52	C	T
C2_P5	chr14	83097698	83097698	intergenic	intergenic	SEL1L(dist=1097493),NONE(dist=NONE)	C	A
C2_P5	chr14	105964329	105964329	intronic	intronic	C14orf80	C	T
C2_P5	chr15	20138133	20138133	intergenic	intergenic	NONE(dist=NONE),CHEK2P2(dist=349864)	C	G
C2_P5	chr15	21891861	21891861	intergenic	intergenic	CT60(dist=693228),LOC646214(dist=40653)	A	T
C2_P5	chr15	23572078	23572078	exonic	stopgain SNV	LOC440243	G	A
C2_P5	chr15	96412913	96412913	intergenic	intergenic	LINC00924(dist=361837),NR2F2-AS1(dist=396703)	G	A
C2_P5	chr15	97958989	97958989	intergenic	intergenic	SPATA8(dist=630144),LINC00923(dist=326857)	A	C
C2_P5	chr15	97958991	97958991	intergenic	intergenic	SPATA8(dist=630146),LINC00923(dist=326855)	A	T
C2_P5	chr15	101076311	101076311	intronic	intronic	CERS3	T	C
C2_P5	chr16	16481014	16481014	intronic	intronic	NPIPA7,NPIPA8	A	C
C2_P5	chr16	30201733	30201733	intergenic	intergenic	LOC606724(dist=1158),BOLA2(dist=2523)	T	A
C2_P5	chr16	32450127	32450127	intergenic	intergenic	LOC390705(dist=148825),TP53TG3(dist=234722)	A	G
C2_P5	chr16	49184148	49184148	intergenic	intergenic	N4BP1(dist=540028),CBLN1(dist=127681)	C	T
C2_P5	chr17	99713	99713	intronic	intronic	RPH3AL	T	C
C2_P5	chr17	726998	726998	exonic	nonsynonymous SNV	NXN	C	A
C2_P5	chr18	3963410	3963410	ncRNA_intronic	ncRNA_intronic	DLGAP1-AS4	A	T
C2_P5	chr18	12217252	12217252	ncRNA_intronic	ncRNA_intronic	C18orf61	C	T
C2_P5	chr18	22090803	22090803	intergenic	intergenic	HRH4(dist=30882),LOC729950(dist=117343)	C	T
C2_P5	chr18	22487703	22487703	intergenic	intergenic	LOC729950(dist=245541),ZNF521(dist=154185)	T	G
C2_P5	chr18	47350444	47350444	UTR3	UTR3	MYO5B	A	G
C2_P5	chr18	47844291	47844291	intergenic	intergenic	CXXC1(dist=29599),SKA1(dist=57101)	G	T
C2_P5	chr18	65810770	65810770	intergenic	intergenic	LOC643542(dist=243914),TMX3(dist=530155)	C	T
C2_P5	chr19	6822588	6822588	intronic	intronic	VAV1	G	T
C2_P5	chr19	11564963	11564963	UTR3	UTR3	ELAVL3	A	C
C2_P5	chr19	33828487	33828487	intergenic	intergenic	CEBPA-AS1(dist=32524),CEBPG(dist=36088)	G	A
C2_P5	chr19	41843927	41843927	intronic	intronic	TGFB1	T	C
C2_P5	chr20	11882766	11882766	intronic	intronic	BTBD3	T	C
C2_P5	chr20	43641075	43641075	intronic	intronic	STK4	G	A
C2_P5	chr21	9876125	9876125	intergenic	intergenic	MIR3687(dist=49862),TEKT4P2(dist=31064)	G	A
C2_P5	chr21	14802333	14802333	intergenic	intergenic	MIR3156-3(dist=23552),POTED(dist=180165)	T	C
C2_P5	chr21	20245179	20245179	intergenic	intergenic	LOC101927797(dist=113049),LINC00320(dist=1869729)	T	C
C2_P5	chr21	40005565	40005565	intronic	intronic	ERG	T	A
C2_P5	chr21	45843044	45843044	ncRNA_intronic	ncRNA_intronic	TRPM2-AS	A	G
C2_P5	chr21	45901375	45901375	intergenic	intergenic	LRRC3(dist=22636),TSPEAR(dist=16400)	G	A
C2_P5	chr22	23479559	23479559	intronic	intronic	RTDR1	G	A
C2_P5	chr22	35472557	35472557	intronic	intronic	ISX	G	T
C2_P5	chr22	37919671	37919671	intergenic	intergenic	CARD10(dist=4461),CDC42EP1(dist=36800)	C	T
C2_P5	chrX	13658806	13658806	intergenic	intergenic	EGFL6(dist=7112),TCEANC(dist=12501)	T	A
C2_P5	chrX	26150599	26150599	intergenic	intergenic	ARX(dist=1116534),MAGEB18(dist=5861)	C	T
C2_P5	chrX	27911131	27911131	intergenic	intergenic	MAGEB10(dist=70000),DCAF8L1(dist=84979)	C	G
C2_P5	chrX	29765272	29765272	intronic	intronic	IL1RAPL1	G	A
C2_P5	chrX	32497927	32497927	intronic	intronic	DMD	C	T
C2_P5	chrX	33600019	33600019	intergenic	intergenic	DMD(dist=242293),FAM47A(dist=547850)	A	C
C2_P5	chrX	36218945	36218945	intergenic	intergenic	CHDC2(dist=55758),CXorf30(dist=27951)	C	A
C2_P5	chrX	40941127	40941127	intergenic	intergenic	LOC100132831(dist=248678),USP9X(dist=3761)	C	A
C2_P5	chrX	45894236	45894236	intergenic	intergenic	MIR222(dist=287706),KRBOX4(dist=412388)	T	A
C2_P5	chrX	52054094	52054094	intergenic	intergenic	MAGED4(dist=118728),MIR8088(dist=25605)	T	C
C2_P5	chrX	55077296	55077296	intergenic	intergenic	ALAS2(dist=19799),PAGE2B(dist=24193)	G	A
C2_P5	chrX	61770383	61770383	intergenic	intergenic	NONE(dist=NONE),SPIN4(dist=796724)	T	C
C2_P5	chrX	66643680	66643680	intergenic	intergenic	EDA2R(dist=784540),AR(dist=120194)	G	T
C2_P5	chrX	75105232	75105232	intergenic	intergenic	MAGEE2(dist=100153),PBDC1(dist=287539)	A	T
C2_P5	chrX	81515987	81515987	intergenic	intergenic	SH3BGRL(dist=961941),POU3F4(dist=1247282)	G	C
C2_P5	chrX	83543163	83543163	intergenic	intergenic	RPS6KA6(dist=100220),HDX(dist=29719)	T	A
C2_P5	chrX	86216605	86216605	intergenic	intergenic	DACH2(dist=129000),KLHL4(dist=556110)	C	T
C2_P5	chrX	91743683	91743683	intronic	intronic	PCDH11X	G	A
C2_P5	chrX	92631132	92631132	intergenic	intergenic	PCDH11X(dist=752904),NAP1L3(dist=294793)	T	C
C2_P5	chrX	92659849	92659849	intergenic	intergenic	PCDH11X(dist=781621),NAP1L3(dist=266076)	C	T
C2_P5	chrX	94949070	94949070	intergenic	intergenic	FAM133A(dist=1981797),LOC643486(dist=643015)	A	C
C2_P5	chrX	95275783	95275783	intergenic	intergenic	NONE(dist=NONE),LOC643486(dist=316302)	C	G
C2_P5	chrX	110428509	110428509	intronic	intronic	PAK3	G	C
C2_P5	chrX	120544087	120544087	intergenic	intergenic	GLUD2(dist=360291),GRIA3(dist=1774009)	A	C
C2_P5	chrX	123359370	123359370	intergenic	intergenic	STAG2(dist=122865),SH2D1A(dist=120762)	T	C
C2_P5	chrX	126602596	126602596	intergenic	intergenic	CXorf64(dist=646828),ACTRT1(dist=582345)	A	C
C2_P5	chrX	127116542	127116542	intergenic	intergenic	CXorf64(dist=1160774),ACTRT1(dist=68399)	T	C
C2_P5	chrX	135767022	135767022	intronic	intronic	ARHGEF6	C	A
C2_P5	chrX	138322796	138322796	intergenic	intergenic	FGF13(dist=35611),SRD5A1P1(dist=206182)	A	T
C2_P5	chrX	140384075	140384075	intergenic	intergenic	SPANXC(dist=47429),SPANXA2-OT1(dist=206768)	T	A
C2_P5	chrX	149147710	149147710	ncRNA_intronic	ncRNA_intronic	LINC00894	C	T
C2_P5	chrX	150228181	150228181	intergenic	intergenic	HMGB3(dist=68933),MIR4330(dist=108513)	C	T
C2_P5	chrY	3033771	3033771	intergenic	intergenic	LINC00278(dist=63458),TGIF2LY(dist=413355)	G	A
C2_P5	chrY	4474433	4474433	intergenic	intergenic	TGIF2LY(dist=1026351),PCDH11Y(dist=393834)	A	C
C2_P5	chrY	4784841	4784841	intergenic	intergenic	TGIF2LY(dist=1336759),PCDH11Y(dist=83426)	A	G
C2_P5	chrY	6002259	6002259	intergenic	intergenic	PCDH11Y(dist=391990),TTTY23(dist=108228)	A	T
C2_P5	chrY	13254187	13254187	intergenic	intergenic	NONE(dist=NONE),GYG2P1(dist=1263728)	A	G
C2_P5	chrY	14546953	14546953	intergenic	intergenic	GYG2P1(dist=13564),TTTY15(dist=227345)	G	T
C2_P5	chrY	18116893	18116893	intergenic	intergenic	NLGN4Y(dist=1161045),FAM41AY1(dist=1495945)	C	A
C2_P5	chrUn_gl000211	46458	46458	intergenic	intergenic	NONE(dist=NONE),FLJ43315(dist=2045)	G	A
C2_P5	chrUn_gl000211	46459	46459	intergenic	intergenic	NONE(dist=NONE),FLJ43315(dist=2044)	G	A
C2_P5	chrUn_gl000215	139226	139226	intergenic	intergenic	MIR8069(dist=70627),NONE(dist=NONE)	A	C
C2_P5	chrUn_gl000216	41861	41861	intergenic	intergenic	NONE(dist=NONE),NONE(dist=NONE)	G	C
C2_P5	chrUn_gl000216	79191	79191	intergenic	intergenic	NONE(dist=NONE),NONE(dist=NONE)	A	C
C2_P5	chrUn_gl000240	36117	36117	intergenic	intergenic	NONE(dist=NONE),NONE(dist=NONE)	G	T
C2_P7	chr1	810959	810959	ncRNA_intronic	ncRNA_intronic	FAM41C	C	T
C2_P7	chr1	4614140	4614140	intergenic	intergenic	RP5-1166F10.1(dist=129396),AJAP1(dist=100965)	A	T
C2_P7	chr1	4662069	4662069	intergenic	intergenic	RP5-1166F10.1(dist=177325),AJAP1(dist=53036)	C	G
C2_P7	chr1	9078545	9078545	intronic	intronic	SLC2A7	C	T
C2_P7	chr1	9736058	9736058	intronic	intronic	PIK3CD	C	T
C2_P7	chr1	10252863	10252863	intergenic	intergenic	UBE4B(dist=11567),KIF1B(dist=17901)	C	G
C2_P7	chr1	11084624	11084624	UTR3	UTR3	TARDBP	A	T
C2_P7	chr1	12923052	12923052	intergenic	intergenic	PRAMEF2(dist=1288),PRAMEF4(dist=15981)	C	T
C2_P7	chr1	15084045	15084045	intronic	intronic	KAZN	G	A
C2_P7	chr1	17820464	17820464	intergenic	intergenic	RCC2(dist=54214),ARHGEF10L(dist=45866)	T	C
C2_P7	chr1	22464982	22464982	intronic	intronic	WNT4	G	A
C2_P7	chr1	22636588	22636588	intergenic	intergenic	WNT4(dist=167069),ZBTB40(dist=141756)	C	T
C2_P7	chr1	30822450	30822450	intergenic	intergenic	PTPRU(dist=1169125),MATN1(dist=361674)	C	T
C2_P7	chr1	32098556	32098556	intronic	intronic	PEF1	T	A
C2_P7	chr1	41083614	41083614	intergenic	intergenic	ZNF684(dist=69773),RIMS3(dist=2738)	T	A
C2_P7	chr1	50014533	50014533	intronic	intronic	AGBL4	C	A
C2_P7	chr1	50334017	50334017	intronic	intronic	AGBL4	G	T
C2_P7	chr1	54969623	54969623	intergenic	intergenic	SSBP3(dist=97555),ACOT11(dist=44184)	G	T
C2_P7	chr1	55298817	55298817	intronic	intronic	C1orf177	G	A
C2_P7	chr1	63367993	63367993	intergenic	intergenic	ATG4C(dist=37052),LINC00466(dist=256761)	A	T
C2_P7	chr1	63646142	63646142	ncRNA_intronic	ncRNA_intronic	LINC00466	C	T
C2_P7	chr1	64354188	64354188	intronic	intronic	ROR1	G	A
C2_P7	chr1	66290453	66290453	intronic	intronic	PDE4B	T	A
C2_P7	chr1	68981644	68981644	intergenic	intergenic	DEPDC1(dist=18740),LRRC7(dist=1244214)	T	G
C2_P7	chr1	70409335	70409335	intronic	intronic	LRRC7	C	G
C2_P7	chr1	71918683	71918683	intronic	intronic	NEGR1	A	G
C2_P7	chr1	75578015	75578015	intergenic	intergenic	TYW3(dist=345655),LHX8(dist=16104)	C	G
C2_P7	chr1	87837065	87837065	ncRNA_intronic	ncRNA_intronic	RP4-544H6.2	C	G
C2_P7	chr1	88082109	88082109	intergenic	intergenic	RP4-544H6.2(dist=244771),PKN2(dist=1067813)	G	A
C2_P7	chr1	89461034	89461034	intergenic	intergenic	CCBL2(dist=2391),GBP3(dist=11326)	T	G
C2_P7	chr1	92695266	92695266	intronic	intronic	C1orf146	C	A
C2_P7	chr1	96348925	96348925	intergenic	intergenic	FLJ31662(dist=404013),PTBP2(dist=838250)	G	A
C2_P7	chr1	96996718	96996718	intergenic	intergenic	FLJ31662(dist=1051806),PTBP2(dist=190457)	T	A
C2_P7	chr1	99451751	99451751	intronic	intronic	LPPR5	G	C
C2_P7	chr1	99984938	99984938	intergenic	intergenic	LPPR4(dist=209800),PALMD(dist=126493)	G	C
C2_P7	chr1	102402586	102402586	intronic	intronic	OLFM3	A	G
C2_P7	chr1	105807355	105807355	intergenic	intergenic	LOC100129138(dist=1187662),PRMT6(dist=1791912)	T	C
C2_P7	chr1	106186881	106186881	intergenic	intergenic	LOC100129138(dist=1567188),PRMT6(dist=1412386)	C	G
C2_P7	chr1	108245857	108245857	intronic	intronic	VAV3	T	A
C2_P7	chr1	119465464	119465464	intronic	intronic	TBX15	A	G
C2_P7	chr1	119763752	119763752	intergenic	intergenic	WARS2(dist=80457),HAO2(dist=147650)	T	A
C2_P7	chr1	145506530	145506530	intronic	intronic	LOC100288142,NBPF10	G	A
C2_P7	chr1	148940186	148940186	ncRNA_intronic	ncRNA_intronic	LOC101929780,RP11-14N7.2	C	T
C2_P7	chr1	149324413	149324413	intergenic	intergenic	LOC388692(dist=32671),FCGR1C(dist=44881)	T	C
C2_P7	chr1	152600279	152600279	intergenic	intergenic	LCE3A(dist=4700),LCE2D(dist=35608)	G	A
C2_P7	chr1	157905588	157905588	intergenic	intergenic	CD5L(dist=93954),KIRREL(dist=57475)	T	A
C2_P7	chr1	158816610	158816610	intronic	intronic	MNDA	A	T
C2_P7	chr1	158816611	158816611	intronic	intronic	MNDA	C	T
C2_P7	chr1	159234083	159234083	intergenic	intergenic	DARC(dist=57793),FCER1A(dist=25421)	C	A
C2_P7	chr1	162732933	162732933	intronic	intronic	DDR2	C	G
C2_P7	chr1	163800986	163800986	intergenic	intergenic	LOC100422212(dist=408005),PBX1(dist=727611)	C	T
C2_P7	chr1	165259906	165259906	intronic	intronic	LMX1A	A	T
C2_P7	chr1	169074256	169074256	intergenic	intergenic	LINC00970(dist=18013),ATP1B1(dist=1691)	G	C
C2_P7	chr1	170076218	170076218	intergenic	intergenic	KIFAP3(dist=32339),METTL11B(dist=38970)	C	T
C2_P7	chr1	173561239	173561239	intronic	intronic	SLC9C2	C	T
C2_P7	chr1	176122522	176122522	intronic	intronic	RFWD2	C	A
C2_P7	chr1	176355957	176355957	intergenic	intergenic	RFWD2(dist=179577),PAPPA2(dist=76350)	G	T
C2_P7	chr1	176472256	176472256	intronic	intronic	PAPPA2	G	T
C2_P7	chr1	178132959	178132959	intronic	intronic	RASAL2	T	A
C2_P7	chr1	179254039	179254039	intergenic	intergenic	ABL2(dist=55220),SOAT1(dist=8810)	A	C
C2_P7	chr1	179912715	179912715	intergenic	intergenic	TOR1AIP1(dist=23503),CEP350(dist=11193)	G	A
C2_P7	chr1	184442836	184442836	intronic	intronic	C1orf21	G	T
C2_P7	chr1	187196494	187196494	intergenic	intergenic	PLA2G4A(dist=238381),NONE(dist=NONE)	G	A
C2_P7	chr1	188046995	188046995	intergenic	intergenic	PLA2G4A(dist=1088882),NONE(dist=NONE)	G	A
C2_P7	chr1	190087837	190087837	intronic	intronic	BRINP3	C	T
C2_P7	chr1	190369077	190369077	intronic	intronic	BRINP3	T	A
C2_P7	chr1	190584650	190584650	intergenic	intergenic	BRINP3(dist=137891),RP11-463J7.2(dist=9370)	C	A
C2_P7	chr1	190848330	190848330	intergenic	intergenic	RP11-463J7.2(dist=77542),RGS18(dist=1279262)	G	A
C2_P7	chr1	192038585	192038585	intergenic	intergenic	RP11-463J7.2(dist=1267797),RGS18(dist=89007)	C	G
C2_P7	chr1	193501390	193501390	intergenic	intergenic	CDC73(dist=277448),NONE(dist=NONE)	C	A
C2_P7	chr1	195464108	195464108	intergenic	intergenic	NONE(dist=NONE),KCNT2(dist=730802)	C	T
C2_P7	chr1	196594829	196594829	intergenic	intergenic	KCNT2(dist=17268),CFH(dist=26179)	A	T
C2_P7	chr1	196971540	196971540	intronic	intronic	CFHR5	G	T
C2_P7	chr1	198104809	198104809	intergenic	intergenic	LHX9(dist=205536),NEK7(dist=21299)	C	T
C2_P7	chr1	198879320	198879320	ncRNA_intronic	ncRNA_intronic	MIR181A1HG	G	A
C2_P7	chr1	200072171	200072171	intronic	intronic	NR5A2	A	C
C2_P7	chr1	201714718	201714718	ncRNA_intronic	ncRNA_intronic	IPO9-AS1	T	C
C2_P7	chr1	206506204	206506204	intergenic	intergenic	CTSE(dist=174100),SRGAP2C(dist=9996)	G	A
C2_P7	chr1	207414922	207414922	intergenic	intergenic	C4BPA(dist=96605),CD55(dist=79895)	A	C
C2_P7	chr1	209819290	209819290	intronic	intronic	LAMB3	G	A
C2_P7	chr1	213928953	213928953	intergenic	intergenic	RPS6KC1(dist=482145),LINC00538(dist=169139)	G	T
C2_P7	chr1	222681416	222681416	intergenic	intergenic	DUSP10(dist=765900),HHIPL2(dist=14186)	C	A
C2_P7	chr1	229412054	229412054	intronic	intronic	RAB4A	G	T
C2_P7	chr1	231193085	231193085	intergenic	intergenic	FAM89A(dist=17090),TRIM67(dist=105589)	A	T
C2_P7	chr1	240081351	240081351	intergenic	intergenic	CHRM3(dist=8634),RPS7P5(dist=89473)	C	T
C2_P7	chr1	240339446	240339446	intronic	intronic	FMN2	G	T
C2_P7	chr1	240596571	240596571	intronic	intronic	FMN2	G	T
C2_P7	chr1	241122262	241122262	intronic	intronic	RGS7	G	A
C2_P7	chr1	241861840	241861840	intronic	intronic	WDR64	G	A
C2_P7	chr1	242099648	242099648	intergenic	intergenic	EXO1(dist=46407),MAP1LC3C(dist=59144)	T	A
C2_P7	chr1	242209110	242209110	intergenic	intergenic	MAP1LC3C(dist=46725),PLD5(dist=42579)	G	A
C2_P7	chr1	245515251	245515251	intronic	intronic	KIF26B	A	G
C2_P7	chr2	690881	690881	intergenic	intergenic	TMEM18(dist=13442),LINC01115(dist=88956)	T	C
C2_P7	chr2	2086769	2086769	intronic	intronic	MYT1L	A	G
C2_P7	chr2	2619089	2619089	intergenic	intergenic	MYT1L(dist=284044),TSSC1(dist=573652)	G	C
C2_P7	chr2	6052841	6052841	intergenic	intergenic	SOX11(dist=211324),LINC01105(dist=19978)	A	T
C2_P7	chr2	20584295	20584295	intergenic	intergenic	PUM2(dist=33684),RHOB(dist=62540)	C	T
C2_P7	chr2	22412027	22412027	intergenic	intergenic	AC018742.1(dist=478503),KLHL29(dist=1196271)	G	A
C2_P7	chr2	23319656	23319656	intergenic	intergenic	AC018742.1(dist=1386132),KLHL29(dist=288642)	C	A
C2_P7	chr2	25502123	25502123	intronic	intronic	DNMT3A	G	A
C2_P7	chr2	31438118	31438118	intronic	intronic	CAPN14	G	A
C2_P7	chr2	32000673	32000673	intergenic	intergenic	SRD5A2(dist=194633),MEMO1(dist=92221)	C	A
C2_P7	chr2	35799099	35799099	intergenic	intergenic	MYADML(dist=1845815),LOC100288911(dist=782793)	C	G
C2_P7	chr2	42231512	42231512	intergenic	intergenic	C2orf91(dist=50569),PKDCC(dist=43649)	G	T
C2_P7	chr2	46458428	46458428	intergenic	intergenic	PRKCE(dist=43299),EPAS1(dist=66113)	C	T
C2_P7	chr2	50170301	50170301	intronic	intronic	NRXN1	G	A
C2_P7	chr2	52581916	52581916	intergenic	intergenic	NRXN1(dist=1322242),ASB3(dist=1315201)	G	T
C2_P7	chr2	57841524	57841524	intergenic	intergenic	CCDC85A(dist=1228215),VRK2(dist=432253)	A	G
C2_P7	chr2	59065344	59065344	ncRNA_intronic	ncRNA_intronic	LINC01122	C	T
C2_P7	chr2	76458361	76458361	intergenic	intergenic	GCFC2(dist=520250),LRRTM4(dist=516489)	G	A
C2_P7	chr2	80049950	80049950	intronic	intronic	CTNNA2	A	G
C2_P7	chr2	80665383	80665383	intronic	intronic	CTNNA2	G	T
C2_P7	chr2	81215795	81215795	intergenic	intergenic	CTNNA2(dist=339807),LOC1720(dist=1868132)	G	A
C2_P7	chr2	82528732	82528732	intergenic	intergenic	CTNNA2(dist=1652744),LOC1720(dist=555195)	G	T
C2_P7	chr2	89219347	89219347	intergenic	intergenic	MIR4436A(dist=107379),NONE(dist=NONE)	T	C
C2_P7	chr2	103192641	103192641	intergenic	intergenic	SLC9A4(dist=42210),SLC9A2(dist=43525)	A	T
C2_P7	chr2	103909766	103909766	intergenic	intergenic	TMEM182(dist=475628),LOC100287010(dist=1085542)	C	G
C2_P7	chr2	105210728	105210728	intergenic	intergenic	LINC01102(dist=81513),LINC01114(dist=152367)	A	T
C2_P7	chr2	115218223	115218223	intronic	intronic	DPP10	G	A
C2_P7	chr2	116530314	116530314	intronic	intronic	DPP10	C	T
C2_P7	chr2	116765317	116765317	intergenic	intergenic	DPP10(dist=162991),DDX18(dist=1806938)	C	T
C2_P7	chr2	117894503	117894503	intergenic	intergenic	DPP10(dist=1292177),DDX18(dist=677752)	C	A
C2_P7	chr2	118075006	118075006	intergenic	intergenic	DPP10(dist=1472680),DDX18(dist=497249)	G	T
C2_P7	chr2	125943700	125943700	intergenic	intergenic	CNTNAP5(dist=270746),GYPC(dist=1469811)	A	T
C2_P7	chr2	126226397	126226397	intergenic	intergenic	CNTNAP5(dist=553443),GYPC(dist=1187114)	G	A
C2_P7	chr2	129572967	129572967	intergenic	intergenic	HS6ST1(dist=496796),LOC389033(dist=1107468)	T	C
C2_P7	chr2	132715549	132715549	intergenic	intergenic	C2orf27B(dist=156315),ANKRD30BL(dist=189615)	A	T
C2_P7	chr2	132726627	132726627	intergenic	intergenic	C2orf27B(dist=167393),ANKRD30BL(dist=178537)	C	T
C2_P7	chr2	134534422	134534422	intergenic	intergenic	NCKAP5(dist=208391),MIR3679(dist=350274)	G	T
C2_P7	chr2	137465058	137465058	intergenic	intergenic	CXCR4(dist=589333),THSD7B(dist=283404)	A	T
C2_P7	chr2	140488953	140488953	intergenic	intergenic	YY1P2(dist=832209),LRP1B(dist=500043)	A	T
C2_P7	chr2	141725552	141725552	intronic	intronic	LRP1B	G	T
C2_P7	chr2	143955490	143955490	intronic	intronic	ARHGAP15	G	T
C2_P7	chr2	144316479	144316479	intronic	intronic	ARHGAP15	A	T
C2_P7	chr2	153611870	153611870	intronic	intronic	ARL6IP6	G	T
C2_P7	chr2	154313300	154313300	intergenic	intergenic	ARL6IP6(dist=695533),RPRM(dist=20552)	T	A
C2_P7	chr2	155538116	155538116	intergenic	intergenic	AC009227.2(dist=224166),KCNJ3(dist=16977)	T	C
C2_P7	chr2	158919144	158919144	intronic	intronic	UPP2	A	T
C2_P7	chr2	160398443	160398443	intronic	intronic	BAZ2B	C	T
C2_P7	chr2	162773803	162773803	intronic	intronic	SLC4A10	G	A
C2_P7	chr2	163112711	163112711	intergenic	intergenic	FAP(dist=12666),IFIH1(dist=10878)	A	T
C2_P7	chr2	175534498	175534498	intronic	intronic	WIPF1	G	T
C2_P7	chr2	177278106	177278106	intergenic	intergenic	MTX2(dist=75353),MIR1246(dist=187602)	G	A
C2_P7	chr2	179292816	179292816	ncRNA_intronic	ncRNA_intronic	MIR548N	C	T
C2_P7	chr2	181798310	181798310	intergenic	intergenic	SCHLAP1(dist=16644),UBE2E3(dist=46802)	T	A
C2_P7	chr2	182518966	182518966	intronic	intronic	CERKL	A	G
C2_P7	chr2	185585831	185585831	intronic	intronic	ZNF804A	T	A
C2_P7	chr2	186482755	186482755	intergenic	intergenic	ZNF804A(dist=678541),FSIP2(dist=120600)	C	T
C2_P7	chr2	186919669	186919669	intergenic	intergenic	FSIP2(dist=221653),ZC3H15(dist=431216)	C	G
C2_P7	chr2	191638637	191638637	intergenic	intergenic	NAB1(dist=81145),GLS(dist=106910)	A	G
C2_P7	chr2	191733206	191733206	intergenic	intergenic	NAB1(dist=175714),GLS(dist=12341)	C	T
C2_P7	chr2	194423575	194423575	intergenic	intergenic	PCGEM1(dist=781950),NONE(dist=NONE)	G	T
C2_P7	chr2	198302583	198302583	intergenic	intergenic	SF3B1(dist=2812),COQ10B(dist=15648)	C	T
C2_P7	chr2	203340904	203340904	intronic	intronic	BMPR2	G	T
C2_P7	chr2	205336674	205336674	intergenic	intergenic	ICOS(dist=510376),PARD3B(dist=73842)	G	A
C2_P7	chr2	208973176	208973176	intergenic	intergenic	PLEKHM3(dist=82892),LOC100507443(dist=10677)	C	A
C2_P7	chr2	214825374	214825374	intronic	intronic	SPAG16	G	T
C2_P7	chr2	218641506	218641506	intergenic	intergenic	DIRC3(dist=20190),TNS1(dist=23006)	C	T
C2_P7	chr2	222105655	222105655	intergenic	intergenic	MIR4268(dist=1334369),EPHA4(dist=177092)	C	T
C2_P7	chr2	223109696	223109696	intronic	intronic	PAX3	G	A
C2_P7	chr2	225989109	225989109	intergenic	intergenic	DOCK10(dist=81779),NYAP2(dist=276493)	G	T
C2_P7	chr2	226704060	226704060	intergenic	intergenic	MIR548AR(dist=75879),LOC646736(dist=303450)	C	A
C2_P7	chr2	227939385	227939385	intronic	intronic	COL4A4	T	A
C2_P7	chr2	233393327	233393327	exonic	nonsynonymous SNV	CHRND	A	G
C2_P7	chr2	235392748	235392748	intergenic	intergenic	SPP2(dist=406972),ARL4C(dist=8938)	C	A
C2_P7	chr2	239211865	239211865	intergenic	intergenic	PER2(dist=14658),TRAF3IP1(dist=17320)	G	A
C2_P7	chr2	240061229	240061229	intronic	intronic	HDAC4	G	A
C2_P7	chr2	242696859	242696859	intronic	intronic	D2HGDH	G	T
C2_P7	chr3	584974	584974	intergenic	intergenic	CHL1(dist=133877),CNTN6(dist=549655)	G	T
C2_P7	chr3	584975	584975	intergenic	intergenic	CHL1(dist=133878),CNTN6(dist=549654)	G	C
C2_P7	chr3	597544	597544	intergenic	intergenic	CHL1(dist=146447),CNTN6(dist=537085)	C	A
C2_P7	chr3	2084826	2084826	intergenic	intergenic	CNTN6(dist=639548),CNTN4(dist=55724)	C	T
C2_P7	chr3	8654514	8654514	intergenic	intergenic	LINC00312(dist=38160),SSUH2(dist=6572)	A	T
C2_P7	chr3	14242444	14242444	intergenic	intergenic	LSM3(dist=2575),SLC6A6(dist=201632)	C	G
C2_P7	chr3	18594570	18594570	intergenic	intergenic	SATB1(dist=114305),KCNH8(dist=595447)	G	T
C2_P7	chr3	20523924	20523924	intergenic	intergenic	SGOL1-AS1(dist=296005),VENTXP7(dist=923294)	C	A
C2_P7	chr3	22944600	22944600	intergenic	intergenic	ZNF385D(dist=1151784),UBE2E2(dist=300184)	A	T
C2_P7	chr3	25429684	25429684	intergenic	intergenic	MIR4792(dist=866758),RARB(dist=40070)	C	T
C2_P7	chr3	26773057	26773057	intergenic	intergenic	LRRC3B(dist=20792),NEK10(dist=484040)	T	C
C2_P7	chr3	27085200	27085200	intergenic	intergenic	LRRC3B(dist=332935),NEK10(dist=171897)	C	T
C2_P7	chr3	28088426	28088426	intergenic	intergenic	EOMES(dist=324220),CMC1(dist=194698)	A	C
C2_P7	chr3	30294304	30294304	intergenic	intergenic	RBMS3(dist=242418),TGFBR2(dist=353690)	C	G
C2_P7	chr3	30344395	30344395	intergenic	intergenic	RBMS3(dist=292509),TGFBR2(dist=303599)	C	A
C2_P7	chr3	30464947	30464947	intergenic	intergenic	RBMS3(dist=413061),TGFBR2(dist=183047)	T	C
C2_P7	chr3	31553226	31553226	intergenic	intergenic	GADL1(dist=617073),STT3B(dist=21265)	G	A
C2_P7	chr3	32645311	32645311	intergenic	intergenic	DYNC1LI1(dist=32945),CNOT10(dist=81326)	G	A
C2_P7	chr3	33536522	33536522	intergenic	intergenic	UBP1(dist=54625),CLASP2(dist=1217)	T	A
C2_P7	chr3	34236155	34236155	intergenic	intergenic	PDCD6IP(dist=324956),ARPP21(dist=1444511)	C	T
C2_P7	chr3	34872381	34872381	intergenic	intergenic	PDCD6IP(dist=961182),ARPP21(dist=808285)	G	A
C2_P7	chr3	34878372	34878372	intergenic	intergenic	PDCD6IP(dist=967173),ARPP21(dist=802294)	C	G
C2_P7	chr3	43511586	43511586	intronic	intronic	ANO10	T	C
C2_P7	chr3	43936988	43936988	intergenic	intergenic	ABHD5(dist=172771),MIR138-1(dist=218716)	G	C
C2_P7	chr3	47090925	47090925	intronic	intronic	SETD2	C	T
C2_P7	chr3	48384440	48384440	intergenic	intergenic	SPINK8(dist=14609),FBXW12(dist=29269)	T	G
C2_P7	chr3	50152599	50152599	intronic	intronic	RBM5	T	A
C2_P7	chr3	56754624	56754624	intergenic	intergenic	FAM208A(dist=37489),ARHGEF3(dist=6822)	C	A
C2_P7	chr3	61338100	61338100	intergenic	intergenic	FHIT(dist=100967),PTPRG(dist=209143)	T	A
C2_P7	chr3	61475692	61475692	intergenic	intergenic	FHIT(dist=238559),PTPRG(dist=71551)	T	A
C2_P7	chr3	67943157	67943157	intergenic	intergenic	SUCLG2(dist=238119),FAM19A1(dist=97577)	C	A
C2_P7	chr3	75234276	75234276	intergenic	intergenic	CNTN3(dist=663933),MIR4444-1(dist=29351)	C	T
C2_P7	chr3	77071447	77071447	intergenic	intergenic	ZNF717(dist=1237192),ROBO2(dist=17847)	T	C
C2_P7	chr3	77130148	77130148	intronic	intronic	ROBO2	C	T
C2_P7	chr3	81053515	81053515	intergenic	intergenic	ROBO1(dist=1236456),GBE1(dist=485335)	G	T
C2_P7	chr3	82877049	82877049	intergenic	intergenic	GBE1(dist=1066099),LINC00971(dist=1810507)	T	C
C2_P7	chr3	85786858	85786858	intronic	intronic	CADM2	C	T
C2_P7	chr3	87446433	87446433	intergenic	intergenic	POU1F1(dist=120696),HTR1F(dist=585293)	T	C
C2_P7	chr3	88876457	88876457	intergenic	intergenic	C3orf38(dist=669342),EPHA3(dist=280217)	C	T
C2_P7	chr3	89972237	89972237	intergenic	intergenic	EPHA3(dist=440953),NONE(dist=NONE)	G	A
C2_P7	chr3	90148265	90148265	intergenic	intergenic	EPHA3(dist=616981),NONE(dist=NONE)	A	T
C2_P7	chr3	95180111	95180111	intergenic	intergenic	LINC00879(dist=469942),MTHFD2P1(dist=193156)	C	T
C2_P7	chr3	96438864	96438864	intergenic	intergenic	MIR8060(dist=359981),EPHA6(dist=94561)	C	A
C2_P7	chr3	96784837	96784837	intronic	intronic	EPHA6	A	G
C2_P7	chr3	102531043	102531043	intergenic	intergenic	ZPLD1(dist=332358),MIR548A3(dist=1372433)	A	G
C2_P7	chr3	102661685	102661685	intergenic	intergenic	ZPLD1(dist=463000),MIR548A3(dist=1241791)	T	A
C2_P7	chr3	103127468	103127468	intergenic	intergenic	ZPLD1(dist=928783),MIR548A3(dist=776008)	A	T
C2_P7	chr3	105644566	105644566	intergenic	intergenic	CBLB(dist=56679),LINC00882(dist=1184071)	G	A
C2_P7	chr3	107064263	107064263	intergenic	intergenic	LINC00883(dist=18452),CCDC54(dist=31925)	C	T
C2_P7	chr3	107258931	107258931	intronic	intronic	BBX	G	C
C2_P7	chr3	110257418	110257418	intergenic	intergenic	FLJ25363(dist=1043404),PVRL3-AS1(dist=506745)	G	T
C2_P7	chr3	111507050	111507050	intronic	intronic	PHLDB2,PLCXD2	C	T
C2_P7	chr3	114212842	114212842	intronic	intronic	ZBTB20	T	C
C2_P7	chr3	118354193	118354193	intergenic	intergenic	TUSC7(dist=1918306),IGSF11(dist=265286)	G	T
C2_P7	chr3	118995867	118995867	intergenic	intergenic	B4GALT4(dist=36115),ARHGAP31(dist=17353)	G	A
C2_P7	chr3	122470825	122470825	intronic	intronic	HSPBAP1	C	A
C2_P7	chr3	125416416	125416416	intergenic	intergenic	OSBPL11(dist=102035),MIR548I1(dist=92831)	A	T
C2_P7	chr3	130080445	130080445	intronic	intronic	COL6A5	G	C
C2_P7	chr3	134179629	134179629	intergenic	intergenic	MIR4788(dist=22881),ANAPC13(dist=16917)	A	T
C2_P7	chr3	135878160	135878160	intronic	intronic	MSL2	T	C
C2_P7	chr3	141469385	141469385	intergenic	intergenic	RNF7(dist=3740),GRK7(dist=27658)	A	G
C2_P7	chr3	146647113	146647113	intergenic	intergenic	PLSCR5(dist=323110),ZIC4(dist=456722)	C	T
C2_P7	chr3	152598015	152598015	intergenic	intergenic	P2RY1(dist=42172),RAP2B(dist=281986)	A	T
C2_P7	chr3	158768858	158768858	intergenic	intergenic	MFSD1(dist=221350),IQCJ-SCHIP1(dist=18183)	T	A
C2_P7	chr3	159434219	159434219	intronic	intronic	IQCJ-SCHIP1,SCHIP1	G	T
C2_P7	chr3	161232755	161232755	intergenic	intergenic	OTOL1(dist=11025),CT64(dist=1662276)	G	A
C2_P7	chr3	163310654	163310654	intergenic	intergenic	CT64(dist=289565),SI(dist=1386032)	G	T
C2_P7	chr3	166875928	166875928	intergenic	intergenic	BCHE(dist=1320675),ZBBX(dist=82149)	C	T
C2_P7	chr3	167713640	167713640	intergenic	intergenic	LOC646168(dist=71843),GOLIM4(dist=14014)	G	T
C2_P7	chr3	169044660	169044660	intronic	intronic	MECOM	G	A
C2_P7	chr3	173674048	173674048	intronic	intronic	NLGN1	G	T
C2_P7	chr3	174201979	174201979	intergenic	intergenic	NLGN1(dist=200840),NAALADL2(dist=375132)	A	G
C2_P7	chr3	177617732	177617732	intergenic	intergenic	LINC00578(dist=147240),LINC01014(dist=519257)	C	T
C2_P7	chr3	180395578	180395578	intronic	intronic	CCDC39	G	T
C2_P7	chr3	181580741	181580741	intergenic	intergenic	SOX2-OT(dist=120728),LOC100996490(dist=89411)	C	T
C2_P7	chr3	187020272	187020272	intergenic	intergenic	MASP1(dist=10462),RTP4(dist=65896)	C	A
C2_P7	chr3	190766453	190766453	intergenic	intergenic	SNAR-I(dist=170614),OSTN(dist=163869)	C	T
C2_P7	chr3	190889979	190889979	intergenic	intergenic	SNAR-I(dist=294140),OSTN(dist=40343)	C	T
C2_P7	chr3	193652586	193652586	intergenic	intergenic	OPA1(dist=236986),LOC647323(dist=22575)	C	T
C2_P7	chr3	195186725	195186725	intergenic	intergenic	ACAP2(dist=22908),MIR5692C1(dist=21920)	G	A
C2_P7	chr4	4287468	4287468	intronic	intronic	LYAR	C	T
C2_P7	chr4	6029533	6029533	intronic	intronic	JAKMIP1	C	T
C2_P7	chr4	11958288	11958288	intergenic	intergenic	HS3ST1(dist=527751),RAB28(dist=1411059)	A	T
[truncated: 2,902 more rows]

## Sheet: TableS3
Table S3. Exonic mutations acquired during ex vivo expansion of MSC. The exonic SNVs are shown for their observed cells/passages with their functional categories and genomic coordinates (hg19). No genes were identified as cancer census genes (CCG). Four mutations have been reported in COSMIC database and their observed frequencies in the database are shown.
Observed MSC/passages	Functional category	Genes	Chromosome (hg19)	Start	End	Ref	Alt	CCG	COSMIC
C1_P1	Missense	LOC100288142	chr1	144193780	144193780	A	C	No	0
C1_P1,P9	Silent	ZNF99	chr19	22940344	22940344	A	G	No	0
C1_P7	Silent	KRTAP10-4	chr21	45993935	45993935	T	C	No	0
C1_P9	Missense	ADAMTS10	chr19	8661902	8661902	C	A	No	0
C1_P9	Silent	CABP5	chr19	48542531	48542531	G	A	No	0
C1_P9	Silent	DOCK5	chr8	25268736	25268736	A	G	No	0
C1_P9	Missense	FLOT2	chr17	27207859	27207859	G	C	No	0
C1_P9	Missense	FREM2	chr13	39262382	39262382	G	A	No	0
C1_P9	Missense	NUDCD3	chr7	44467227	44467227	G	T	No	0
C1_P9	Nonsense	OTUD5	chrX	48792259	48792259	C	A	No	1
C1_P9	Missense	PEX11B	chr1	145522906	145522906	G	A	No	2
C1_P9	Missense	PHF8	chrX	54029092	54029092	G	A	No	0
C1_P9	Missense	PXDN	chr2	1652896	1652896	C	G	No	0
C1_P9	Missense	RASEF	chr9	85605337	85605337	T	C	No	0
C1_P9	Missense	RNF139	chr8	125487474	125487474	C	G	No	0
C1_P9	Missense	SGSM1	chr22	25294375	25294375	G	A	No	0
C1_P9	Missense	UNC80	chr2	210841685	210841685	C	T	No	0
C2_P1	Missense	NEB	chr2	152435919	152435919	C	T	No	0
C2_P3	Missense	FAM21A,FAM21B	chr10	51859751	51859751	C	A	No	0
C2_P5	Nonsense	LOC440243	chr15	23572078	23572078	G	A	No	0
C2_P5,P7,P9	Missense	NXN	chr17	726998	726998	C	A	No	0
C2_P7,P9	Missense	CHRND	chr2	233393327	233393327	A	G	No	0
C2_P7,P9	Missense	EEF1G	chr11	62334970	62334970	G	A	No	0
C2_P7,P9	Missense	KATNAL2	chr18	44589731	44589731	G	A	No	0
C2_P7,P9	Missense	PCDH7	chr4	31144388	31144388	C	T	No	0
C2_P7,P9	Missense	SETD9	chr5	56205477	56205477	C	A	No	0
C2_P7,P9	Silent	TRAPPC10	chr21	45483489	45483489	C	T	No	0
C2_P7,P9	Missense	TTC37	chr5	94872821	94872821	G	C	No	0
C2_P7,P9	Missense	UPF1	chr19	18971196	18971196	T	G	No	0
C2_P7,P9	Missense	VEGFB	chr11	64005832	64005832	C	T	No	0
C2_P9	Missense	COL12A1	chr6	75812404	75812404	G	A	No	1
C2_P9	Missense	DLEU7	chr13	51417418	51417418	G	A	No	0
C2_P9	Missense	MSX1	chr4	4864533	4864533	G	T	No	4

## Sheet: TablsS4
Table S4.High-confidence indels acquired during ex vivo expansion of MSCs. The indels both identified by MuTect and VarScan are listed. The observed MSCs/passages are shown with the genomic coordinates (hg19) and sequence information (ref-versus-alt).
Observed MSCs/passages	Chromosome (hg19)	Position	Ref	Alt
MSC1-P1	chr1	5664142	ATCTCTCTCCCATCTT	A
MSC1-P1	chr7	57081486	AG	A
MSC1-P1	chr8	126627519	T	TCTTCCC
MSC1-P1	chr8	128555316	G	GTAAATTATATATATA
MSC1-P1	chr12	6873849	GGGC	G
MSC1-P1	chr16	33308357	T	TTG
MSC1-P3	chr6	141652760	C	CAT
MSC1-P3	chr7	57081486	AG	A
MSC1-P3	chr10	42702256	AG	A
MSC1-P3	chr11	58037857	C	CCCTT
MSC1-P3	chr12	6873849	GGGC	G
MSC1-P3	chr14	19961551	CT	C
MSC1-P3	chr19	35632165	TCTGGCCCCGCCTCTCCCTGGCCCCGCCTCTCCCTAGCCCCCCTCTCC	T
MSC1-P5	chr2	97829003	CAAAAATAA	C
MSC1-P5	chr3	66051176	G	GCACACA
MSC1-P5	chr3	190760623	C	CTT
MSC1-P5	chr5	159326286	G	GAAGGAAGA
MSC1-P5	chr6	22570833	TC	T
MSC1-P5	chr7	57624868	G	GAACAA
MSC1-P5	chr7	64573248	A	AAAG
MSC1-P5	chr12	6873849	GGGC	G
MSC1-P5	chr14	19931000	AT	A
MSC1-P5	chr20	26252267	A	ATC
MSC1-P5	chr6_mann_hap4	4413870	T	TTTA
MSC1-P7	chr3	66051176	G	GCACACA
MSC1-P7	chr8	126627519	T	TCTTCCC
MSC1-P7	chr10	52534096	C	CA
MSC1-P7	chr11	36436314	G	GT
MSC1-P7	chr11	58037857	C	CCCTT
MSC1-P7	chr12	6873849	GGGC	G
MSC1-P7	chr15	40796536	G	GTGTATATA
MSC1-P7	chr18	14213075	AC	A
MSC1-P7	chr21	9442437	G	GATGAA
MSC1-P7	chrX	54523682	TG	T
MSC1-P9	chr1	42816806	ATCTT	A
MSC1-P9	chr1	101973001	AGACTT	A
MSC1-P9	chr1	181703512	CA	C
MSC1-P9	chr1	228212543	A	AT
MSC1-P9	chr1	231099661	CA	C
MSC1-P9	chr2	16175552	C	CA
MSC1-P9	chr2	69622763	TGGA	T
MSC1-P9	chr2	107198376	G	GC
MSC1-P9	chr2	162445872	GT	G
MSC1-P9	chr2	227597262	GTATA	G
MSC1-P9	chr3	47022930	C	CA
MSC1-P9	chr3	77535917	CT	C
MSC1-P9	chr3	117959861	TC	T
MSC1-P9	chr3	167975445	C	CT
MSC1-P9	chr4	43295159	CG	C
MSC1-P9	chr4	64695879	AC	A
MSC1-P9	chr4	102818612	AT	A
MSC1-P9	chr4	116996520	CTA	C
MSC1-P9	chr4	127769671	CT	C
MSC1-P9	chr5	14688776	AAAG	A
MSC1-P9	chr5	96687655	CCTGT	C
MSC1-P9	chr6	76792015	AG	A
MSC1-P9	chr6	124558495	CT	C
MSC1-P9	chr6	129840155	G	GCAGC
MSC1-P9	chr7	9210329	AT	A
MSC1-P9	chr7	64131857	TCCACCAA	T
MSC1-P9	chr7	72685892	C	CAG
MSC1-P9	chr7	139276893	TA	T
MSC1-P9	chr8	108733110	A	AT
MSC1-P9	chr8	111946974	AT	A
MSC1-P9	chr9	135724	A	AG
MSC1-P9	chr9	32076311	G	GT
MSC1-P9	chr10	19394956	AT	A
MSC1-P9	chr10	33709563	AAGAG	A
MSC1-P9	chr10	52534096	C	CA
MSC1-P9	chr10	58618827	TA	T
MSC1-P9	chr10	78207490	GT	G
MSC1-P9	chr11	39072528	CAG	C
MSC1-P9	chr11	61860237	AT	A
MSC1-P9	chr11	69663313	T	TTTCCTTCC
MSC1-P9	chr12	3003466	CG	C
MSC1-P9	chr12	6873849	GGGC	G
MSC1-P9	chr12	88094918	GT	G
MSC1-P9	chr12	128426008	AT	A
MSC1-P9	chr13	76516772	GC	G
MSC1-P9	chr13	88256369	A	ACC
MSC1-P9	chr13	88682965	A	AAC
MSC1-P9	chr14	29558212	TA	T
MSC1-P9	chr14	36658161	AC	A
MSC1-P9	chr15	64400461	AC	A
MSC1-P9	chr15	98987586	AACAGCTAG	A
MSC1-P9	chr16	13567992	AT	A
MSC1-P9	chr17	14556874	G	GATAC
MSC1-P9	chr17	26409220	CG	C
MSC1-P9	chr18	15283762	CAA	C
MSC1-P9	chr18	67980390	TCTTG	T
MSC1-P9	chr19	12356603	CT	C
MSC1-P9	chr19	38409548	A	AAATT
MSC1-P9	chr20	23120794	A	AAATG
MSC1-P9	chr20	23571762	A	AC
MSC1-P9	chrX	3639920	C	CA
MSC1-P9	chrX	32255000	A	AT
MSC1-P9	chrX	78961940	AC	A
MSC1-P9	chrX	89915925	A	AT
MSC1-P9	chrX	121651835	T	TA
MSC1-P9	chrX	135262593	CT	C
MSC2-P1	chr1	243248300	C	CTA
MSC2-P1	chr9	25071739	T	TTC
MSC2-P1	chr10	88928355	CA	C
MSC2-P1	chr12	100904385	TTATATA	T
MSC2-P1	chrUn_gl000222	33776	G	GTTATTATTATTATTATTATTA
MSC2-P3	chr1	243248300	C	CTA
MSC2-P3	chr9	95664905	C	CAG
MSC2-P3	chrUn_gl000222	92000	C	CA
MSC2-P5	chr1	179429144	TC	T
MSC2-P5	chr1	243248300	C	CTA
MSC2-P5	chr4	168890311	TCTTG	T
MSC2-P5	chr6	1346638	A	AGATC
MSC2-P5	chr7	57548094	T	C
MSC2-P5	chr8	108329876	TG	T
MSC2-P5	chr9	88533108	T	TTCTG
MSC2-P5	chr11	5502948	G	GACAA
MSC2-P5	chr13	85306069	TA	T
MSC2-P5	chr15	73000326	TG	T
MSC2-P5	chr20	25865583	T	TA
MSC2-P5	chr21	20688622	T	TA
MSC2-P5	chrY	13261821	CT	C
MSC2-P7	chr1	17047677	C	T
MSC2-P7	chr1	80266289	AC	A
MSC2-P7	chr1	100477533	CA	C
MSC2-P7	chr1	111995363	AG	A
MSC2-P7	chr1	194766433	GA	G
MSC2-P7	chr1	248611503	G	GA
MSC2-P7	chr2	87590813	AT	A
MSC2-P7	chr2	113927809	AC	A
MSC2-P7	chr2	119283887	TG	T
MSC2-P7	chr2	138985120	TA	T
MSC2-P7	chr2	190507535	G	GA
MSC2-P7	chr3	65938051	T	TC
MSC2-P7	chr3	171695736	A	ATGTC
MSC2-P7	chr3	176747919	TAGAG	T
MSC2-P7	chr4	74722205	TG	T
MSC2-P7	chr4	95040575	AG	A
MSC2-P7	chr4	168890311	TCTTG	T
MSC2-P7	chr5	27160092	TA	T
MSC2-P7	chr5	53266114	G	GT
MSC2-P7	chr5	65556048	AGTTT	A
MSC2-P7	chr5	93583964	AT	A
MSC2-P7	chr5	127549824	A	AAAATTTTTC
MSC2-P7	chr5	129238163	CAG	C
MSC2-P7	chr6	72644582	CT	C
MSC2-P7	chr6	76535617	GT	G
MSC2-P7	chr6	82188630	ACTAT	A
MSC2-P7	chr6	95992900	CT	C
MSC2-P7	chr6	136190150	TC	T
MSC2-P7	chr6	139691938	AAGAG	A
MSC2-P7	chr7	46269966	CTTTGAAACA	C
MSC2-P7	chr7	86278044	GA	G
MSC2-P7	chr7	97504521	AATC	A
MSC2-P7	chr7	115169066	T	TAG
MSC2-P7	chr8	113569347	CT	C
MSC2-P7	chr9	14630363	AT	A
MSC2-P7	chr9	43917980	GT	G
MSC2-P7	chr9	77195391	GTGTA	G
MSC2-P7	chr9	78070894	AT	A
MSC2-P7	chr9	95664905	C	CAG
MSC2-P7	chr9	119936259	CA	C
MSC2-P7	chr10	38935047	C	CT
MSC2-P7	chr10	88928355	CA	C
MSC2-P7	chr11	9140959	GC	G
MSC2-P7	chr12	52030344	GT	G
MSC2-P7	chr12	91431797	T	TA
MSC2-P7	chr12	93216308	AC	A
MSC2-P7	chr12	132197862	TGGTCCA	T
MSC2-P7	chr13	72860068	CAT	C
MSC2-P7	chr13	85306069	TA	T
MSC2-P7	chr13	87387194	TA	T
MSC2-P7	chr14	45146923	GGAAAGAAA	G
MSC2-P7	chr14	63139328	CT	C
MSC2-P7	chr14	84080779	TCTG	T
MSC2-P7	chr18	57924522	CA	C
MSC2-P7	chr18	73828402	TTCTC	T
MSC2-P7	chr20	44792309	GC	G
MSC2-P7	chr21	19609094	CTTATAT	C
MSC2-P7	chr21	20688622	T	TA
MSC2-P7	chr21	25326442	TA	T
MSC2-P7	chr21	28327696	TC	T
MSC2-P9	chr1	80266289	AC	A
MSC2-P9	chr1	100477533	CA	C
MSC2-P9	chr1	111995363	AG	A
MSC2-P9	chr1	168980390	C	CT
MSC2-P9	chr1	170591059	C	CT
MSC2-P9	chr1	194766433	GA	G
MSC2-P9	chr1	216158345	T	TC
MSC2-P9	chr1	248012878	AT	A
MSC2-P9	chr2	87590813	AT	A
MSC2-P9	chr2	113927809	AC	A
MSC2-P9	chr2	117712346	GA	G
MSC2-P9	chr2	119283887	TG	T
MSC2-P9	chr2	138985120	TA	T
MSC2-P9	chr2	190507535	G	GA
MSC2-P9	chr2	194328485	AT	A
MSC2-P9	chr3	65938051	T	TC
MSC2-P9	chr3	85217538	GA	G
MSC2-P9	chr3	124971097	A	AT
MSC2-P9	chr3	171695736	A	ATGTC
MSC2-P9	chr4	95040575	AG	A
MSC2-P9	chr4	132428803	A	AT
MSC2-P9	chr4	134642463	AT	A
MSC2-P9	chr4	144177908	G	GA
MSC2-P9	chr4	170432399	GC	G
MSC2-P9	chr4	180547771	C	CTCTT
MSC2-P9	chr5	2083348	GC	G
MSC2-P9	chr5	27160092	TA	T
MSC2-P9	chr5	28344402	T	TC
MSC2-P9	chr5	30729917	T	TA
MSC2-P9	chr5	53266114	G	GT
MSC2-P9	chr5	83415706	C	CT
MSC2-P9	chr5	93583964	AT	A
MSC2-P9	chr5	127549824	A	AAAATTTTTC
MSC2-P9	chr5	129238163	CAG	C
MSC2-P9	chr6	72644582	CT	C
MSC2-P9	chr6	76535617	GT	G
MSC2-P9	chr6	82188630	ACTAT	A
MSC2-P9	chr6	95992900	CT	C
MSC2-P9	chr6	136190150	TC	T
MSC2-P9	chr6	139691938	AAGAG	A
MSC2-P9	chr6	156472379	TA	T
MSC2-P9	chr6	162523064	T	TC
MSC2-P9	chr7	23992088	A	AAAAC
MSC2-P9	chr7	45639200	G	GT
MSC2-P9	chr7	46269966	CTTTGAAACA	C
MSC2-P9	chr7	86278044	GA	G
MSC2-P9	chr7	97504521	AATC	A
MSC2-P9	chr7	115169066	T	TAG
MSC2-P9	chr7	130016887	C	CAT
MSC2-P9	chr7	144590614	GA	G
MSC2-P9	chr7	153785574	AACTCTCCCCAGCT	A
MSC2-P9	chr8	30972321	TA	T
MSC2-P9	chr8	35107443	AT	A
MSC2-P9	chr8	39006181	TG	T
MSC2-P9	chr8	54299522	CA	C
MSC2-P9	chr8	109181774	TA	T
MSC2-P9	chr8	113569347	CT	C
MSC2-P9	chr8	115130606	CT	C
MSC2-P9	chr8	139274270	ATTG	A
MSC2-P9	chr9	14630363	AT	A
MSC2-P9	chr9	77195391	GTGTA	G
MSC2-P9	chr9	78070894	AT	A
MSC2-P9	chr9	119936259	CA	C
MSC2-P9	chr10	71788833	G	GA
MSC2-P9	chr10	88928355	CA	C
MSC2-P9	chr10	100709791	G	GT
MSC2-P9	chr10	109698756	GTATA	G
MSC2-P9	chr11	9140959	GC	G
MSC2-P9	chr11	87805974	GA	G
MSC2-P9	chr11	124894963	A	AATAT
MSC2-P9	chr12	52030344	GT	G
MSC2-P9	chr12	91431797	T	TA
MSC2-P9	chr12	93216308	AC	A
MSC2-P9	chr12	121556044	T	TA
MSC2-P9	chr12	132197862	TGGTCCA	T
MSC2-P9	chr13	72860068	CAT	C
MSC2-P9	chr13	85306069	TA	T
MSC2-P9	chr13	87387194	TA	T
MSC2-P9	chr14	63139328	CT	C
MSC2-P9	chr14	80116546	G	GT
MSC2-P9	chr14	84080779	TCTG	T
MSC2-P9	chr14	98599172	TA	T
MSC2-P9	chr15	24013852	CT	C
MSC2-P9	chr15	27054053	AC	A
MSC2-P9	chr15	51507714	AT	A
MSC2-P9	chr15	63762783	T	TA
MSC2-P9	chr17	12938623	GT	G
MSC2-P9	chr17	28387234	C	CA
MSC2-P9	chr17	44126759	GC	G
MSC2-P9	chr18	57924522	CA	C
MSC2-P9	chr18	73828402	TTCTC	T
MSC2-P9	chr20	30608097	AC	A
MSC2-P9	chr20	44792309	GC	G
MSC2-P9	chr21	19609094	CTTATAT	C
MSC2-P9	chr21	20688622	T	TA
MSC2-P9	chr21	21250076	G	GA
MSC2-P9	chr21	23930468	AT	A
MSC2-P9	chr21	25326442	TA	T
MSC2-P9	chr21	28327696	TC	T
MSC2-P9	chr21	34722825	G	GA
MSC2-P9	chrX	67196088	GA	G
MSC2-P9	chrX	145975658	GA	G

## Sheet: TablsS5
Table S5.Primer sequences for qRT-PCR of genes associated with trilineage differentiation
Adipogenesis associated gene (protein)	Adipogenesis marker
ADPOQ (adiponectin)	F-ATGGTCCTGTGATGCTTTGA R-GTTGAGTGCGTATGTTATTT
LPL (lipoprotein lipase)	F-GTGGCCAAATAGCACATCCT R-CCGAAAGATCCAGAATTCCA
PPARG (peroxisome proliferator-activated receptor-γ)	F-TGAATGTGAAGCCCATTGAA R-CTGCAGTAGCTGCACGTGTT
FABP4 (fatty acid binding protein 4, adipocyte)	F-GCATGGCCAAACCTAACATGA R-CCTGGCCCAGTATGAAGGAAA
Chondrogenesis associated gene (protein)	Chondrogenesis marker
COL1 (collagen type I)	F-AGGGCTCCAACGAGATCGAGA R-TACAGGAAGCAGACAGGGCCA
COL10 (collagen type X)	F-GCTAAGGGTGAAAGGGGTTC R-CTCCAGGATCACCTTTTGGA
COMP (cartilage oligomeric protein)	F-AACTCAGGGCAGGAGGATGT R-TGTCCTTTTGGTCGTCGTTC
Osteogenesis associated gene (protein)	Osteogenesis marker
OPN (osteopontin)	F-AGGAGGAGGCAGAGCACA R-CTGGTATGGCACAGGTGATG
SP7 (Sp7 transcription factor)	F-GACTGCAGAGCAGGTTCCTC R-TAACCTGATGGGGTCATGGT
ALP (alkaline phosphatase)	F-GAGATGGTATGGGCGTCTC R-GTTGGTGTTGTACGTCTTGGA
GAPDH (glyceraldehyde-3-phosphate dehydrogenase)	F-ACAACTTTGGTATCGTGGAA R-AAATTCGTTGTCATACCAGG
